# Supplementary material for: Genomic and Proteomic Study of Andreprevotia ripae Isolated from an Anthill Reveals an Extensive Repertoire of Chitinolytic Enzymes
Source: J Proteome Res. 2021 Jun 30;20(8):4041–52. doi: 10.1021/acs.jproteome.1c00358 (PMC8802321; doi:10.1021/acs.jproteome.1c00358)
Supplement: Supplementary file 2 — pr1c00358_si_002.xlsx [file pr1c00358_si_002.xlsx]

## Sheet: Table S1
Table S1. All detected proteins. The Table provides information, including proteomics quantification, for the
in total 1225 proteins that were detected in the secretome of A. ripae when grown on α-chitin, glucose or
N-acetylglucosamine.
# If either SignalP or TAT predicts secretion the protein is considered secreted. LipoP is only used for further separation between SpI, SpII and CYT.						α-Chitin															Glucose														NAG
						1 Day			3 Days			5 Days			7 Days			13 Days			1 Day			3 Days			5 Days			7 Days		13 Days			1 Day			3 Days			5 Days			7 Days			13 Days
Protein ID	Protein name	SignalP	TaT	Secreted combined#	CAZy	1	2	3	1	2	3	1	2	3	1	2	3	1	2	3	1	2	3	1	2	3	1	2	3	1	2	1	2	3	1	2	3	1	2	3	1	2	3	1	2	3	1	2	3
IGB42_00002	Putative peptidyl-prolyl cis-trans isomerase Cbf2 precursor	N	N	N																															22.4568				22.6516			19.0919	19.9704
IGB42_00005	recombinase A	N	N	N		20.8601	20.9692		21.1453	20.7062	19.742		18.5224	21.2508			21.7277			20.1274		20.5633	22.8979							22.8381	18.2229	19.1212	20.1043		23.8765	20.7362			24.3832		22.4568	22.9391	23.9473	23.4772	20.4286	22.4982	21.027		20.4978
IGB42_00010	Fructose-1-phosphate phosphatase YqaB	N	N	N				19.4208					20.2091	20.7969	18.2242	17.5666	22.7338			18.9756										19.5093	17.0048	17.5687			19.1643				21.2621			21.3455		20.7359	24.1609	23.0354	18.171		23.1608
IGB42_00011	CHAD domain protein	N	N	N																										18.8833					19.2009				19.6709			19.4135	19.3814	19.3878	19.9583	19.4942			19.8675
IGB42_00012	Deoxyuridine 5-triphosphate nucleotidohydrolase	N	N	N											20.5425	19.7502				19.5141											20.2076								19.4812					20.0776	21.0748	20.4615	20.1023		21.2112
IGB42_00013	Coenzyme A biosynthesis bifunctional protein CoaBC	N	N	N																			21.5956							19.7625					20.3553				22.5619			21.0673	20.941	19.7999		19.6752			19.9841
IGB42_00016	Leucine-, isoleucine-, valine-, threonine-, and alanine-binding protein precursor	Y	N	Y		20.6018	21.4134		21.2889				20.1249	20.5472	19.272	20.3558	22.0008	19.9037	17.887	20.5982		20.2831	22.9971			21.386		21.8027	19.1878	22.5768	20.7146	22.8099	21.9205	21.5883	23.65				24.6012		21.1678	24.9514	21.9827	21.9582	19.6498	22.8539	19.9508	19.8188	21.8868
IGB42_00019	Lipopolysaccharide export system ATP-binding protein LptB	N	N	N																			20.4938							18.5763			17.8937		22.2814				22.6125		20.6974	22.1463	20.8435	18.7779		19.9222	18.1815		19.0395
IGB42_00020	High-affinity branched-chain amino acid transport ATP-binding protein LivF	N	N	N																										19.3002		18.2296			19.3842				20.54			19.9054	19.3034	19.2377		20.494	18.6428
IGB42_00022	putative parvulin-type peptidyl-prolyl cis-trans isomerase precursor	Y	N	Y		20.8259	21.0449	25.1776	22.8427	21.0724	21.8645	20.99	25.5615	25.6434	26.0419	26.5402	25.8743	26.2955	26.2	26.4078		20.6742	22.9946	21.6089	22.3513	25.6072	21.0618	23.9961	26.4858	25.4777	26.4785	25.5979	23.1292	24.8913	25.117	20.0979	18.6125	20.5961	26.442	20.9257	24.5658	26.2411	25.4325	26.1586	26.5833	26.3887	25.0542	24.2601	26.9665
IGB42_00024	YciI-like protein	N	N	N		19.6892		21.794						19.0227	19.18	20.2978	20.6388	19.7088		19.4144						18.8671			18.7066		21.2179	18.5253							20.424		20.0934			20.66	22.557	21.6244	18.6173	18.1068	22.813
IGB42_00028	Inositol-1-monophosphatase	N	N	N			22.1344	24.0392	21.6177		21.7174		22.1883	22.7148	21.8972	22.3303	23.5589	22.7263	24.358	23.4769				21.5936		22.0547	21.3736	20.9391	21.5861	22.9279	23.8618	22.9102	23.8417	20.3882	20.9942				21.621	20.6025		21.7925	21.7604	23.5447	24.9321	24.7378	24.2562	24.5159	24.9376
IGB42_00029	tRNA (cytidine/uridine-2-O-)-methyltransferase TrmJ	N	N	N										18.527			19.0785																						18.4636					19.1879	20.704	20.763	18.6187		21.0614
IGB42_00043	2-(S)-hydroxypropyl-CoM dehydrogenase	N	N	N								21.9233		20.6252	21.6699	20.8089	20.7245	22.4789	21.055	22.2552			21.6889						24.1654	20.7896	22.9579	23.2594	21.5966	22.3903	21.0299				21.7964		21.2386	21.6313	21.4442	18.6808	19.6071	18.9984	21.3869	21.7152	18.2343
IGB42_00051	Peptide chain release factor 3	N	N	N				20.9473						20.4391	20.3189	19.6752	20.8516	20.9917	20.4044	20.814						19.0662			22.5282	20.5925	23.4142	22.8492	21.401	22.9446	20.2967				21.6913		19.4122	22.2325	20.9454	21.9164	23.3987	23.0092	22.343	21.9092	22.6142
IGB42_00052	putative lipoprotein YbbD precursor	N	N	N	GH3									19.4028	19.4853	19.0664	19.3423		20.3054	19.5863											19.8111	19.4284												18.5693	19.0117	18.8461	19.2172	19.5609
IGB42_00055	Lipoprotein-releasing system ATP-binding protein LolD	N	N	N																										19.2043									19.9934							18.2495
IGB42_00064	Tyrosine--tRNA ligase	N	N	N										21.4891			21.245			19.8749			22.0391			20.5467		20.6918		20.7248	20.9119	20.9911	19.8977	20.3481	22.0322				23.4214		22.0602	23.3086	22.3917	21.3771	22.2498	22.6302	20.4406	19.5173	21.3775
IGB42_00065	Anhydro-N-acetylmuramic acid kinase	N	N	N				20.4896						20.1468			21.7218						21.2285							20.1583		17.6946			19.7887				21.413		19.8513	21.7773	20.6316	19.9389	21.8841	22.1606			20.2822
IGB42_00072	Chitinase A1 precursor	Y	N	Y	GH18				20.1225								19.5784						20.4461												19.7347				21.9153			19.9288	20.3502		18.5011	18.8787	19.3291	18.4834	19.0271
IGB42_00073	O-succinylhomoserine sulfhydrylase	N	N	N				21.134	19.9035	20.7134	21.8773		19.162	20.1536	20.2161	20.3456	20.8036	22.1843	21.9492	22.3917			22.3122		20.8475	19.713	21.4838	20.4499	24.1139	21.183	23.796	23.3899	19.7791	22.1712	22.769	20.3707			23.1954	18.7929	22.1435	21.675	22.6742	20.7187	20.1006	21.4477	22.6462	22.9514	22.1561
IGB42_00074	Amidophosphoribosyltransferase	N	N	N					19.9425				20.294	21.3088			20.9782		19.1229	19.7589			21.1303			20.7631				21.7297	19.3704	19.5276	21.0139	20.7862	21.9598				23.8634		23.0394	20.8653	20.7951	19.5806	19.9081	21.164	21.1917	20.257	21.5162
IGB42_00076	cell division protein DedD	N	N	N																18.167										18.653	18.5601	19.1981							18.7295					18.1844
IGB42_00077	Bifunctional protein FolC	N	N	N													21.0951			18.7399										18.7962									20.1493			19.3931		19.4485	21.8795	21.2039			20.3282
IGB42_00078	Acetyl-coenzyme A carboxylase carboxyl transferase subunit beta	N	N	N																			20.872							21.4648			19.1752		20.8509				21.4581			21.3176	20.6404	21.3886		20.1179	20.2668		20.2993
IGB42_00079	Tryptophan synthase alpha chain	N	N	N				21.5958	20.4358	20.3977			22.2332	22.5174	23.1639	22.1977	23.2871	21.8867	23.0084	22.9052			21.524	19.8763	20.7921	21.6427	20.3447	22.5081	24.0637	22.0242	24.7396	21.7911	20.3196	18.2495	22.4184				22.9435		22.1012	22.5899	21.6996	23.524	24.4059	24.2623	23.4784	21.9401	24.3782
IGB42_00080	Tryptophan synthase beta chain	N	N	N				22.8003				21.3295	21.7836	22.9646	21.2919	18.3394	23.4333	21.1775	23.1819	22.4764			21.4814	20.4162			21.2132	23.3852	22.3589	23.1117	25.3562	24.7838	21.96	24.7671	21.6961				22.9555		21.4323	23.0348	22.7002	24.738	25.0337	25.1183	24.8299	24.1862	25.3821
IGB42_00081	N-(5-phosphoribosyl)anthranilate isomerase	N	N	N				24.3852	21.6166	22.8027		24.36	20.8536	20.2463	20.6891	20.4122	20.5799	21.6759	21.1965	21.3614			22.2882	25.8092	21.7576	21.5707	22.1828	19.2845	22.9223	20.6891	21.5354	21.6766	21.4926	20.6998	21.4434			21.2935	21.6108		22.1659	22.1876	21.6358	20.8203	22.5837	21.8196	21.6961	21.4893	22.5541
IGB42_00082	tRNA pseudouridine synthase A	N	N	N													18.9831														20.1089	21.0321			18.2281				19.4167			19.3135		18.652	19.8739	19.3282	18.0096		19.2733
IGB42_00083	hypothetical protein	N	N	N	CBM50	20.6572	21.7818		21.5748				20.3393	19.5851	19.8684	20.7838	21.0859		18.6444	20.575			22.847							22.7458		19.6456	20.0348		22.8639	20.6188			23.6223		22.1727	22.2922	20.8287	22.3907	18.9442	22.5069	20.6707		22.4388
IGB42_00086	30S ribosomal protein S6	N	N	N				22.9008	18.2817					22.2421			21.4615			20.0752										21.5604	17.0858		20.2799		20.376				21.6256			20.0769	23.0257	20.8579	23.7012	22.2553	20.8205		22.8703
IGB42_00088	30S ribosomal protein S18	N	N	N				17.8491	23.5407	21.8061	24.3677														21.7074				21.3872	21.6523					23.295	22.1521			24.423		22.7376	25.2703	24.6185			21.527
IGB42_00089	50S ribosomal protein L9	N	N	N		22.6796	21.9371	25.3489	22.7884	19.6236	21.0783	21.9915	20.5732	22.3735	19.5114	18.1406	24.4085	21.5849	22.8543	23.6059		22.0116	24.2556	23.7983		19.4019	20.2328	23.6688	22.762	24.6563	22.7633	23.7534	22.9748	24.408	24.2249		20.1274	20.03	24.9213	20.191	23.233	25.2885	22.9866	24.194	25.1051	24.8413	23.5806	20.4429	26.6214
IGB42_00091	D-beta-D-heptose 7-phosphate kinase	N	N	N																																			19.7075						18.8129	19.2371
IGB42_00093	Orotidine 5-phosphate decarboxylase	N	N	N										18.9876			20.6057						20.9168							19.2337					19.237				21.8114			19.8491		19.6965	21.9522	22.0716	18.6234		19.7913
IGB42_00097	30S ribosomal protein S1	N	N	N		18.7762	22.2473	23.1993	22.9152	19.2034	23.7041		20.16	21.5015	18.2479	16.5725	21.4408	17.0147	19.7951	22.2892		23.7575	26.1621			19.8671			16.9662	25.5059	18.4704	21.7603	23.2464	19.0562	26.9385	20.6179			27.8147	20.0073	25.5031	27.0093	26.4831	24.9341	21.4945	24.5875	23.922	15.9637	24.9971
IGB42_00098	Cytidylate kinase	N	N	N				20.1778					20.7848	21.1552	21.4578	20.4774	22.1917	19.4244	20.8845	20.1085			22.7753			20.554	19.9386	20.9906	21.5173	20.5601	23.2621	22.2882	20.3692	21.7445	20.0407				19.9072	19.6043		20.7653		21.3254	23.786	23.2539	20.8365	19.6346	22.5118
IGB42_00099	T-protein	N	N	N										19.6641			20.1212														20.6578	20.5561		20.7937	20.3794				20.9361			21.854	21.5416	20.3146	21.3901	21.4822	20.6646	19.9801	21.5465
IGB42_00100	heat-inducible protein	Y	N	Y				22.4738				24.4078	24.195	24.0291	24.3993	24.8987	24.0478	22.5346	21.5422	22.9353			23.7588	21.7076	23.9694	24.6906	23.924	22.8837	22.5897	23.6432	24.6744	24.2212	24.774	23.5931	22.9002				24.0215		25.0784	23.1781	24.6289	25.1294	24.7171	24.3568	23.5755	23.4211	24.6306
IGB42_00101	Phospho-2-dehydro-3-deoxyheptonate aldolase	N	N	N				21.7536						21.7233			21.5115			19.2278			20.7126					19.7888		21.3998	18.7307	18.569	19.0752	18.5193	21.7845				23.0312		20.7397	22.6923	23.0334	21.4463	22.0535	22.701	19.7881		24.0408
IGB42_00106	putative acetyltransferase	N	N	N																															18.2671				18.7892			20.2847	19.087
IGB42_00115	Flagellar hook-associated protein 2	N	N	N					19.0278	22.0387			21.0687	24.1928	21.4218	20.4192	25.2773	19.1819	17.3108	21.6128			19.7752			19.2838		20.4468		19.4222	18.592	17.7523	18.572		20.0109				21.7722	21.5038	19.629	20.9259	19.9672	21.1726	20.3321	20.8693	21.6938	19.2393	20.1252
IGB42_00116	flagellar protein FlaG	N	N	N													21.4618														17.5533														18.0736
IGB42_00117	B-type flagellin	N	N	N		23.2456	22.8845	22.0703	25.4118	21.9601	24.5008		24.9098	25.6657	23.9014	23.3481	25.7732	20.6704	23.2637	24.2294		20.4535	25.2421			24.272		22.7647		25.1649	19.5034	20.1519	23.449		25.9648	20.7359	21.0399	21.2189	26.021	22.7129	26.0251	25.275	24.4884	24.5698	20.7198	24.6629	24.1809	18.7066	23.5938
IGB42_00118	N-acetylglucosaminyl-diphospho-decaprenol L-rhamnosyltransferase	N	N	N	GT2																		21.1652							19.5713					20.4199				22.6498			20.6213	20.3207	18.9391		18.8364	18.1259		18.5677
IGB42_00120	2-C-methyl-D-erythritol 4-phosphate cytidylyltransferase	N	N	N													19.5448																												20.2341	19.8973			19.4403
IGB42_00121	2-aminoethylphosphonate--pyruvate transaminase	N	N	N				20.0363									20.5491		19.906	19.6013									20.4293		19.9503	20.1874		20.3724					19.4111		20.2668		18.4185	19.6546	20.7196	20.6726	19.3552		20.508
IGB42_00123	Phosphonopyruvate hydrolase	N	N	N									19.2274	19.8245	18.906	18.1973	21.5098	21.8752	21.4881	22.3275			21.6983						20.0445	19.6752	19.6797	18.7929			20.7448				21.0769		20.5066	21.4668	19.5722	20.9898	19.3793	21.4691	21.7944	20.0381	21.7136
IGB42_00124	UTP--glucose-1-phosphate uridylyltransferase	N	N	N				22.2745	20.2425			21.4364	16.8185	21.9421	19.0734		23.5144	20.0845	20.6999	20.7407			20.645	23.8423		17.9383		18.993	19.9542	22.0307	22.9949	23.4868	21.343	22.8645	21.8173			19.4665	22.4235		20.6864	22.6661	21.4958	23.9659	24.5275	24.7072	21.2399	20.3067	24.6644
IGB42_00125	DNA ligase	N	N	N				20.8564						18.3156			18.147													18.4638					19.3872				20.4285		19.961	18.2563	19.1331	17.7612	18.6363	18.4437			19.6153
IGB42_00126	hypothetical protein	N	N	N																																			21.0173			21.4126	21.2883
IGB42_00132	Septum site-determining protein MinD	N	N	N				21.6718	20.9929					19.8902			22.016			18.7668			23.1291				21.0672			21.8145	19.2832	18.8103	18.9679		22.9914				24.1834	20.0964	23.3166	23.6609	24.2683	22.1793	23.8221	23.273	20.075		23.1685
IGB42_00134	putative glycerophosphoryl diester phosphodiesterase 1	N	N	N				21.7556						19.0746	19.9253		19.1474		17.3465											18.9696	21.7376	20.593		20.6888					19.0706			18.3519		21.1032	22.4882	22.1674	18.5177		21.7858
IGB42_00136	Chitinase A1 precursor	Y	N	Y	GH18			20.7089	26.4225	23.8536	24.6866		27.2128	26.9111	27.5059	27.767	26.4071	25.3312	25.54	25.4066			19.2571	21.1635	21.6126	21.8433	19.5427	20.9608	21.9212	19.2751	23.6313	21.9699	19.7068	20.0081	19.7762			19.5817	22.5524	22.2468	24.6258	22.6486	24.3808	25.614	24.1698	24.2924	23.5217	22.4916	22.8917
IGB42_00138	DNA repair protein RecN	N	N	N																												17.6179		17.932					18.4346						17.9465	18.0189			19.9501
IGB42_00139	putative inorganic polyphosphate/ATP-NAD kinase	N	N	N				21.674	20.1525			22.7277	19.6266	20.3218	20.2734		21.1013	21.0142	21.8771	21.1038			20.9243			20.7322	20.5006		22.881	20.2325	22.4972	22.0917	20.9648		20.5501				21.699		21.4652	21.7392	19.9696	20.8669	22.0431	21.9895	21.9122	21.779	22.035
IGB42_00141	Membrane-bound lytic murein transglycosylase B precursor	Y	N	Y	GH103									20.472	20.9203	20.8538	20.4841									21.3156					19.0158										22.8056			20.8463	19.3616	19.9918	20.2424	19.6124
IGB42_00145	Transcription-repair-coupling factor	N	N	N	GT26			21.8269	23.7172					21.6912			21.5163	20.1488	22.7318	21.0563			21.6425	21.3164	22.9634	22.7887	22.4039	21.9769	23.7091	22.6181	24.8815	23.3222	21.4325	22.3753	21.9222			22.9832	23.9427		22.5201	24.5094	23.4934	23.3834	22.3321	23.3609	23.8667	23.3977	24.422
IGB42_00146	hypothetical protein	N	N	N				19.8299						17.9501	18.211		19.5922												20.2861			18.1126							19.4964				19.9131	18.7558	20.3941	20.2131	19.2568		20.1034
IGB42_00147	Rubredoxin-NAD(+) reductase	N	N	N					18.7154	19.8532	20.0868	21.5996	20.9755	20.6654	22.6082	22.1163	19.8753	22.5034	22.0753	22.9203			22.4004		23.0178	20.5919	22.9105		25.1391	21.735	24.1085	23.0387	21.127	22.2649	21.6409				22.7006		20.8157	22.1671	21.9377	20.012	19.2738	18.9316	22.5474	21.8265
IGB42_00151	Inosine-5-monophosphate dehydrogenase	N	N	N				23.6839	22.8677		23.3008	20.4021	19.8549	20.137	17.4678		21.8199		17.8471	21.7633		22.4015	24.898			20.3814	20.5598	21.1419	23.8344	24.5941	22.803	23.8501	22.5818	24.3757	25.6966	19.3702		19.8414	27.151	19.7253	25.5963	26.4687	25.8928	24.7133	20.8175	24.2169	23.8897	19.1024	24.9778
IGB42_00154	Glyoxalase-like domain protein	N	N	N																											18.5157
IGB42_00165	Chitinase class I	Y	N	Y	GH19;CBM12			18.2916	23.2279	24.3811	21.4903		25.6294	27.5906	25.8988	25.7407	26.8805	24.4838	22.8263	23.8116						18.6729																		20.6382	20.2238	20.3849			17.6847
IGB42_00166	Bacterial extracellular solute-binding proteins, family 3	N	N	N									19.8062	19.8081	20.8111	20.968	20.3917			19.7777										20.6467	20.0894	19.3232		19.766					20.0394		21.0716			20.3821	21.0286	21.0012	20.213	20.293	20.3595
IGB42_00169	hypothetical protein	N	N	N																										17.3458
IGB42_00170	Sulfite reductase [ferredoxin]	N	N	N					21.2022				19.7343	22.6877	22.7789	22.3303	22.3138	19.2487	17.888	19.9094			21.1715		21.1643	20.3065				22.8647	19.3898	19.9699	22.8615	19.9289	21.7013				20.7974			19.4759			20.1115	18.338		19.1582	18.5094
IGB42_00172	Aminopeptidase N	N	N	N				20.9588	20.037	19.5139	20.9129	20.9654	19.5386	23.0982	22.4263	21.6352	23.1961	23.5879	25.0061	24.6457			22.712	21.4086	20.2417	22.0632	22.0815	21.8023	24.7696	23.383	25.9046	25.4055	22.922	25.3658	22.397				24.3871	19.9999	22.5938	24.6551	23.1125	24.2046	24.2855	24.4659	24.1813	24.7979	24.141
IGB42_00176	Nitrilotriacetate monooxygenase component A	N	N	N																																			18.3804			18.858	19.1621	18.0651	18.8532	19.5345			19.6952
IGB42_00187	2,3-bisphosphoglycerate-dependent phosphoglycerate mutase	N	N	N				21.3963				20.2218	17.694	19.1501	21.3744	20.0398	21.3694	21.3764	21.9894	21.6231				21.0708		21.0401	21.9363	21.0891	22.7477		24.3617	24.0335	20.6082	23.4405	20.9938				19.3855		21.2388	22.8717	22.1987	22.8459	24.6784	23.8278	21.7805	20.9951	24.2158
IGB42_00188	DNA protection during starvation protein	N	N	N				20.0143	20.1634	20.5164	18.801	25.6096	20.9793	22.0336	21.9354	21.6273	22.1022	24.4705	24.6253	24.0515			21.7009	21.5571		21.2606	20.5643	20.1341	26.7371	22.9674	26.3126	27.7033	24.4569	26.7438	22.5182				24.4319	19.9708	22.8565	25.1808	23.6543	23.9101	24.3961	23.7717	24.0901	23.9342	23.9788
IGB42_00190	Periplasmic dipeptide transport protein precursor	Y	N	Y		20.2281	21.4724	26.1736	25.8207	25.5506	24.5708	26.1967	26.2996	26.3131	26.7338	26.7747	26.6248	26.0455	25.9058	26.2161	19.0032	19.8724	22.7066	26.4302	25.8585	26.6039	24.4748	23.2925	25.9485	27.4201	26.6621	27.1137	27.896	26.6422	23.3433		25.728	26.2053	25.4385	26.284	27.5062	26.0976	27.381	28.659	27.6823	27.8749	27.7729	27.6905	26.6898
IGB42_00193	hypothetical protein	N	N	N	GH64																										16.2531
IGB42_00202	Putative aliphatic sulfonates-binding protein precursor	N	N	N																										17.979
IGB42_00233	Hydroperoxy fatty acid reductase gpx1	N	N	N				22.2197	20.4435				21.45	22.1154		19.9472	23.0032			19.5672			22.648			21.8738				21.8897			19.4715		22.2459			19.7275	22.9735		21.7533	21.139		21.1386	23.8058	23.3494	19.4832		22.871
IGB42_00241	Chitinase A1 precursor	Y	N	Y	GH18;CBM12				21.8952	24.5139	22.2938		24.7506	25.5379	25.0951	25.8645	26.3591	24.0762	21.872	23.7581					21.9046	20.9512				18.6744												19.3829		16.6237				19.2195
IGB42_00251	hypothetical protein	N	N	N				19.3588																							19.0984	18.6356													19.9292	18.9554			20.5589
IGB42_00259	GMP synthase [glutamine-hydrolyzing]	N	N	N				25.2199	21.395	21.4249	21.6256		20.8006	23.9002	20.7498	19.5649	24.3106	23.1697	22.5673	22.2947	20.7723	20.079	24.0785	20.8703	19.8896	23.0086	20.6412	20.0024	24.955	24.1326	24.7394	21.1599	23.6055	18.9866	24.6999				26.1185		23.6905	25.5363	24.6759	24.4228	25.2758	25.699	24.2358	22.1202	26.4586
IGB42_00260	D-alanyl-D-alanine carboxypeptidase DacB precursor	Y	N	Y										20.1741	20.3167	19.2017	21.0558			18.9994						20.2308				19.0664	19.5117								20.5707		20.3138	19.6586		21.314	20.7564	20.8226	18.817	19.0772	19.4829
IGB42_00263	Nucleoid-associated protein YbaB	N	N	N							20.5666												20.0175							19.6293		18.4134			21.0389				22.3973		20.0004	20.0591	19.4449	18.3524		20.4328
IGB42_00266	Trehalose import ATP-binding protein SugC	N	N	N																		20.0696	21.8991					22.941		21.8583		18.5595	19.9492		23.2931				23.5534		20.1858	21.826	21.2137	19.7942		21.6491	19.6393		20.3962
IGB42_00269	putative sugar-binding periplasmic protein precursor	Y	N	Y		22.1592	23.5706	25.7162	26.9591	27.1212	27.0744	27.3519	28.1674	28.2337	28.5543	28.4995	28.1471	27.1304	27.1829	27.1027	24.4984	24.7165	26.8661	27.1058	28.3198	28.1979	26.038	28.0985	27.888	30.9321	29.1853	29.227	31.459	28.7832	26.8298	24.2851	23.2512	26.4577	26.616	26.6679	28.7463	26.194	28.017	29.2137	28.8369	28.7459	30.2658	30.8626	27.7938
IGB42_00270	Chitoporin precursor	Y	N	Y			24.3778	22.9974	27.2259	25.4871	25.4277		23.684		24.7455		24.0044			26.1835		24.632	27.0443	23.6366		25.1598	24.6769		22.6724	25.8385	20.3685		24.4529		27.9813	22.2167		23.4107	27.8715	24.6611	26.4486	28.4712	26.9743	25.3851	22.618	25.6724	25.5903		24.3834
IGB42_00271	Chitoporin precursor	Y	N	Y		24.5451	26.0567	26.9168	27.3063	25.6717	26.2523	23.7068	27.3091	27.2689	27.4054	26.9869	27.2271	26.3379	26.7745	27.9591	23.4583	26.1514	27.4289	25.7116	22.819	25.8892	23.8363	26.9195	22.1688	28.2566	23.7821	25.0315	27.5336	24.5395	28.047	23.6318	20.7298	23.4475	29.8794	26.1719	28.1722	28.4133	28.23	28.4847	27.367	28.3824	28.403	27.1576	28.0602
IGB42_00272	Glyceraldehyde-3-phosphate dehydrogenase 1	N	N	N		19.7649	21.7882	24.8284	24.7103	24.0863	23.6552	26.7664	25.2631	26.2269	26.2918	26.0214	25.6915	27.2322	26.1006	27.2348	21.3692	23.9534	25.8269	20.8156	22.6254	24.5497	22.3709	24.5289	27.3465	27.0567	27.727	27.9479	26.7688	27.1577	25.842	21.552		18.5284	27.2056	20.7207	25.143	24.4903	25.4178	24.8031	24.7361	25.5215	26.5922	27.1774	25.8608
IGB42_00273	KHG/KDPG aldolase	N	N	N				22.8883	24.736	23.217	22.9658	24.5078	24.7987	25.4823	26.128	25.4597	25.2057	26.732	25.9841	26.6933		22.3273	24.9449		24.5394	24.1029	24.6168	20.5219	27.4543	25.177	25.831	26.9969	26.5541	26.4612	24.0581	22.926			25.4094	20.5394	23.6778	24.1496	23.3273	23.0146	24.523	23.9922	25.2224	26.2734	25.1248
IGB42_00274	Phosphogluconate dehydratase	N	N	N		21.006		21.5417	23.3292		22.9915		22.5347	24.905	23.9765	22.2899	24.0472	23.2031	21.3876	23.4178		21.4712	23.9926						22.5603	24.7417	22.7464	22.809	23.3711		24.5776				25.6255		24.0898	23.7011	23.3795	23.5566	23.4429	23.9376	23.4927	24.2721	24.2903
IGB42_00275	Glucose-6-phosphate 1-dehydrogenase	N	N	N		20.5512	21.5982	24.4608	23.8643	23.4527	25.8942	27.5035	22.9413	25.5382	24.3396	23.8979	25.1322	26.1629	26.2559	26.5701	19.2137	21.4633	25.1984	21.7063	24.2982	24.3691	23.7507	23.0376	27.5773	26.6963	28.487	28.7532	27.2478	27.7546	25.4744	19.9163	18.4987		26.0723	22.7838	24.2243	26.0971	25.1799	24.896	23.6565	24.7402	26.6007	26.6835	25.7039
IGB42_00276	6-phosphogluconolactonase	N	N	N		20.1846		23.3924	21.8661	21.2974	20.3919		24.233	24.8454	25.3533	25.1729	24.7367	24.4329	25.8297	24.947		19.8158		22.4643	22.532	21.91	22.8136	23.3878	25.5326	22.7058	25.7562	21.9659	19.7288	16.5423	22.5379				23.1162		21.1663	23.1274	21.894	24.2098	25.7746	24.8179	25.2234	24.9506	25.2226
IGB42_00277	HTH-type transcriptional regulator RpiR	N	N	N																												18.5125			19.6535				22.1071		20.169	21.5384	20.7911	19.1665		18.0747			18.6846
IGB42_00278	Glucose-6-phosphate isomerase	N	N	N		19.8496	20.3973	25.0236	23.6095	22.6471	20.3541	27.184	22.3489	25.0125	24.0414	23.1634	24.4679	25.5084	25.894	25.9312		22.099	23.9424	21.2903	21.2118	23.7719	23.2907	23.5284	26.6686	25.3028	27.3608	27.9567	26.3382	27.4605	24.3614	19.9999		20.1303	24.3768	20.8684	24.3042	24.9416	23.2211	24.3523	24.4806	24.4907	25.8039	26.268	25.179
IGB42_00279	Pyruvate dehydrogenase E1 component	N	N	N		19.8294	20.4106	21.143	20.8195	20.0181	19.1091	25.3245	20.709	23.8336	21.9566	21.4993	24.1189	25.0734	25.881	25.8449		21.5382	23.2382	21.3872	21.4042	21.1493	21.3305	25.5304	26.2588	25.7285	27.3998	27.6393	26.052	27.1272	24.7268				25.3679	18.7929	23.2279	25.2219	23.5565	24.2634	20.7141	23.7519	26.0257	26.1559	24.1232
IGB42_00280	Dihydrolipoyllysine-residue acetyltransferase component of pyruvate dehydrogenase complex	N	N	N			21.657	19.9525	20.3528		19.7914		19.8391	19.2972	18.8787		19.416		17.9244	20.653			24.6351					19.872		24.3539	19.2768	20.6083	21.8558	18.5401	24.2624	21.1037			25.1074	18.5556	21.9299	24.497	23.3729	22.6897		22.6557	21.5592	20.8045	21.6178
IGB42_00281	Dihydrolipoyl dehydrogenase	N	N	N				20.0425	20.2869		19.9014	24.8118	21.2374	20.8758	21.2884	21.3188	22.2132	22.4674	24.262	23.6924		19.8157	23.1511		19.0361	19.7624		20.3247	25.9653	23.9615	25.7135	26.6278	23.1473	25.7131	23.7718	19.3116			24.4218	18.8166	21.858	23.974	22.8346	22.3064	19.6095	21.9456	24.2558	23.1183	22.9489
IGB42_00282	GlcNAc-binding protein A precursor	Y	N	Y	AA10	20.3457		17.0415	25.6896	26.5473	23.9369	18.4586	28.6662	30.2831	27.9456	27.6333	29.5403	26.133	25.7509	26.8504		19.3042	19.7164	21.0668	22.0728	23.523	20.1255	16.85	17.0998	20.2806	18.6451		19.6291		15.56	17.5101	19.2713	21.4926	19.2505	23.4692	23.5863	20.7852	21.1517	25.3186	22.3807	22.6695	18.2475	21.2579	21.4002
IGB42_00287	hypothetical protein	N	N	N																											16.1082
IGB42_00288	ATP-dependent RNA helicase RhlE	N	N	N					20.5709		20.1995												21.6317						18.2953	19.0922		16.9843		17.9876	22.9292				23.5147		19.9959	23.2302	23.3215	18.7472		18.7915	18.9423		19.3566
IGB42_00290	Carboxymethylenebutenolidase	N	Y	Y	CE1		22.1416	24.6407	24.1158	24.4531	24.1643	25.025	24.6598	24.8135	25.248	25.6756	25.1649	24.384	24.0833	24.7128	21.2518	23.0204			24.5105	25.0011	23.7893	21.07	25.8627	25.381	25.0343	25.4245	25.4601	24.7691	21.7915				23.8206	24.5331	26.0457	24.423	25.8828	25.6204	25.4671	25.5283	25.5631	25.5633	24.8731
IGB42_00292	Cytochrome c-555 precursor	N	N	N					19.559				19.3701		19.8555	20.7825	19.4523	19.3709	20.7714	21.3788								19.4083		21.5961	17.8594	20.6973	21.7965						19.75				18.7686	18.7791	18.2077	20.2699	19.3767	21.2587	19.8317
IGB42_00296	Carboxylesterase	Y	N	Y	CE10								19.8757	19.9156	20.333	20.5354	20.2635	19.9356	20.3763	20.5757					19.8667			19.2361		21.3638	20.1531	20.3667	21.1183	20.8011								19.0136	21.3082	21.1189	19.9095	19.5649	20.567	20.323
IGB42_00302	Carbohydrate binding domain protein	Y	N	Y	CBM5								21.933	25.013	19.9901	20.1727	24.1278	17.5178		17.9931																								17.2997	17.528	16.6895			19.0324
IGB42_00309	hypothetical protein	Y	N	Y		21.234		22.1602		22.2854		23.0425	25.8732	23.8851	26.2156	26.7648	25.1612	26.2251	26.5177	26.7546		20.9053	21.6838	23.7296	21.7633	25.4849	23.6727		25.1083	26.3222	26.7646	27.4043	27.4187	26.3703	22.3701		19.8528	22.7389	23.8054	21.5979	25.8369	24.9435	23.8445	26.6125	26.2025	26.1772	25.6996	26.3031	25.5223
IGB42_00312	hypothetical protein	N	N	N											19.1624																20.0984	18.5779							19.0296					18.8356	20.2378	19.407			19.6913
IGB42_00326	Peptidyl-prolyl cis-trans isomerase D	N	N	N					20.5511														21.2999							19.6442					22.7838				23.0882		20.6814	21.7979	20.5911
IGB42_00329	DNA-binding protein HU-beta	N	N	N			22.2339	24.5653	23.1695	22.9886	24.0302	23.7716	23.3296	23.1959	22.1934	22.5087	23.9221	22.7326	22.4319	22.7226	21.3315	21.6575	24.2281	21.289	25.3781	23.2436	24.8495	23.3275	22.176	22.3164	23.4835	23.9711	21.5187	22.8267	24.2487	21.057		19.3869	23.8213	21.7685	22.9901	21.7837	23.7177	22.1066	25.0245	24.4167	22.374	19.9268	25.2361
IGB42_00330	Lon protease	N	N	N				20.9023	19.3068		19.4622			17.7583			18.7227	19.1147		18.141		18.6942	22.6557							22.3354	19.4152	17.9108	19.0799	15.8715	24.1763				24.7418	18.9098	20.7796	25.1736	21.6011	21.8487	21.3081	22.7036	20.015		24.3809
IGB42_00331	ATP-dependent Clp protease ATP-binding subunit ClpX	N	N	N				19.6542			21.0082			18.7757			19.2633						23.1766						20.3512	21.4404			17.9708		22.3261				23.2359			21.8428	21.5372	19.2547	20.6915	19.3648	19.1165		19.7471
IGB42_00332	ATP-dependent Clp protease proteolytic subunit	N	N	N				22.3963	22.4408		21.3005		20.1312	21.6424	18.7759		22.2909	19.6781	20.775	20.5307		20.8894	23.6352			21.7682	21.4158		21.6654	22.6704	22.1492	22.2479	21.304	22.2792	23.266				24.6044		23.0165	25.3453	23.6091	23.1168	21.8044	22.8068	23.7502	23.2477	23.8172
IGB42_00333	Trigger factor	N	N	N		22.2792	22.1056	20.5217	22.4448		18.7249		19.2047	22.1451	19.3522		22.0395	15.6595	17.7684	21.3833		22.1596	25.4212		19.6979	18.2923		19.8033	16.8665	24.4633	18.3405	20.4494	23.0302	20.2081	26.9951	18.7491			27.3726	19.9703	24.7465	26.2944	26.0932	23.4282	23.0562	23.6805	23.0088	18.5753	24.4418
IGB42_00339	hypothetical protein	N	N	N													19.3373																											18.0007	23.9977	22.5306			24.4053
IGB42_00340	GTP cyclohydrolase 1	N	N	N				22.5512	20.9355			21.1708		19.9623			20.6863			19.8996			21.233							20.6344	21.3263	22.7442	20.7332	21.9479	22.2542				23.6568		20.9772	23.2538	21.2652	22.0222	19.7452	21.834	21.2163	19.8226	22.2215
IGB42_00341	Blue light- and temperature-regulated antirepressor YcgF	N	N	N					19.9491					20.2681	19.4975		20.0309			19.5282			22.4038						20.7763	20.8139	19.9164	21.2064	20.4464	20.688	21.5863				24.0818		22.1704	23.279	23.4871	21.749	20.3623	21.9968	20.2464	19.3151	21.5329
IGB42_00342	Outer membrane lipoprotein Blc precursor	Y	N	Y																									21.0591		18.1889								18.9521
IGB42_00344	Phasin protein	N	N	N		19.5917			22.2861		22.8504		20.0739		19.1238			19.3458	22.0495	21.857		19.0249	23.918			17.547		24.5126		25.4188	19.2379	22.2834	22.524	20.9298	24.7198	19.0984			27.2265	22.6518	26.1346	28.6507	27.4075	26.0018		18.5426	24.5055	18.963	17.4969
IGB42_00345	Polyribonucleotide nucleotidyltransferase	N	N	N		20.3012	18.6563	19.1545	23.6436		22.6942	20.894	18.3281	21.3666	17.203	16.0177	22.2426	17.7765	22.0408	21.9731		21.75	24.7323	19.5321			20.6904	22.3575	27.2702	24.6265	25.4194	26.3348	22.4437	26.0638	26.3132	19.7951			26.3071	19.5507	23.9856	25.5226	25.7599	25.116	20.7655	24.5063	24.1417	20.498	24.7796
IGB42_00346	30S ribosomal protein S15	N	N	N					21.2645					21.8095	20.3481	19.7622	20.7155	20.3143	21.6796	23.3703		21.8662	23.2761					24.4046	19.9991	23.8284	20.7895	21.7594	22.0142	22.3591	23.2387				23.7905		20.0186	24.1807	20.9782	23.1523	19.1146	22.0716	23.0018	20.9473	22.1736
IGB42_00348	Ribosome-binding factor A	N	N	N										18.1862			19.2994																											19.0206	21.5084	19.8315	17.9439		21.4089
IGB42_00349	Translation initiation factor IF-2	N	N	N		21.4956	20.5577	23.5721	21.4937		21.7386		21.0164	21.877	18.4752		22.6111			21.5891		19.809	23.4471	21.7348				22.9014	18.7918	24.2415	20.2588	21.1524	21.8315	20.0864	24.8399				25.4452		22.7093	24.8103	24.27	23.8871	22.6151	24.0687	22.8773	22.516	25.8293
IGB42_00350	hypothetical protein	N	N	N			19.1825	22.8337	20.3479	18.9675	21.7101			23.1091			24.1838		16.5577	19.4865		20.6177	20.8889			19.145		19.5576	17.6422	22.3049	17.2892	17.8664	19.9045		23.3054		18.7872		24.7823	18.7833	22.4798	23.853	24.4517	22.8374	25.4994	25.0537	20.9505		25.0215
IGB42_00351	Ribosome maturation factor RimP	N	N	N										18.9369			19.2513																						18.4336						21.3227	20.2242			21.0164
IGB42_00352	Long-chain-fatty-acid--CoA ligase	N	N	N				20.5169	20.3032								19.4484			19.1711			20.45							20.9666	17.817	18.8353			21.1335				22.6124		20.5357	21.6839	22.1843	20.7965	21.615	22.3541	19.383		21.0474
IGB42_00353	Twitching mobility protein	N	N	N													18.2351													18.5156					19.174				19.4016			20.5205
IGB42_00355	Succinyl-diaminopimelate desuccinylase	N	N	N										19.4169			19.7964						20.761												20.306				21.7307		19.9563		21.476	20.4926	20.1343	19.9307
IGB42_00356	hypothetical protein	Y	N	Y					20.3566				22.9946	23.0877	20.9673	21.2088	23.3253	19.1987	20.0727	20.3234										16.9339			17.2363									17.8057				17.2216	18.5973
IGB42_00385	H-NS histone family protein	N	N	N		20.5846		19.2814	19.9478		20.6708		19.6722	20.0379			20.3076			20.1458			23.8078							21.0208	20.0532	21.1412	20.194	18.71	22.8024				25.1889		22.1724	25.0283	22.6296	22.3891		20.4102	20.2896		18.5084
IGB42_00399	hypothetical protein	Y	N	Y									19.9052	19.9003	20.6216	20.2187	19.9618			19.7249										20.3375	19.7537	19.8707	20.1784	19.9308										20.1598	19.5303	19.5732	19.9263	20.2708
IGB42_00409	Taurine-binding periplasmic protein precursor	Y	N	Y					21.1162				21.0235	20.181	20.6945	21.7292	19.9521	20.821		19.6164						19.8329	21.864		19.3388		18.8217	18.6283							19.5813				21.2268	20.9748	19.474	19.7908		19.5205
IGB42_00448	hypothetical protein	N	N	N				20.8402	23.3601	22.3245	22.0867		24.5363	23.6797	24.1962	24.3375	23.9981	22.6407	23.4232	23.0897						20.5478		21.5018	21.3248	20.3577	22.9953	17.8032			19.0372				19.5875			19.391	19.671	20.1038	21.054	21.3551	21.1969	21.5356	22.3219
IGB42_00449	hypothetical protein	N	N	N				21.0164	19.7219				20.0069	22.1203			22.8098			18.1277										19.958					20.0935				20.6328			20.5284	20.8945	20.1248	21.8157	21.9436	19.0099		22.1521
IGB42_00450	hypothetical protein	N	N	N													19.1442																												18.5218	18.4284			19.3474
IGB42_00455	Gamma-glutamyltranspeptidase precursor	Y	N	Y					22.3513	20.5169			22.752	22.7345	22.8443	22.5657	22.7962	21.7117	21.4314	22.3736						22.0822				22.5681	19.634	20.4417	23.0755							20.1893	21.6307	19.3621		20.119	20.6237	21.5704	20.5191	21.4351	20.0372
IGB42_00467	Tyrosine-protein kinase etk	N	N	N																										17.0473
IGB42_00475	Glycosyl hydrolase family 10	Y	N	Y	GH39				26.7304	26.7786	27.9664		27.1888	27.2968	26.7106	26.3494	27.4973	25.5246	25.4763	25.2016		18.0801			21.9297	17.7544			19.1884	19.4612	18.2504	18.9097	15.9865	19.2846		17.3825			17.6111	17.6377	22.0306	17.0168	19.5483	20.6049	18.8193	19.1052	20.2222	21.062	16.53
IGB42_00479	UDP-N-acetyl-D-glucosamine 6-dehydrogenase	N	N	N		19.4459	17.831	17.3753	22.2033	20.7621	20.1922	26.7017	19.0309	20.3664	22.3382	22.5504	15.3495	25.4173	25.0257	26.2383	16.961	18.9087	23.2441		20.8548	22.7257	22.6445	19.1001	28.5921	26.193	28.3255	28.7197	26.882	28.1287	24.4459	19.647	18.9751		24.9273	19.9451	22.0534	24.4466	24.1618	21.3295	15.1768	15.2835	24.6555	25.4955
IGB42_00480	Adenylate kinase	N	N	N																										17.2324
IGB42_00487	D-ribose-binding periplasmic protein precursor	Y	N	Y		18.6753		21.2833	25.1844	23.471	23.2456		26.0664	25.4179	26.2102	26.0713	25.3335	24.9157	25.5604	25.3164			18.9571		22.509	23.2584	21.6243	19.4354	23.2804	25.0642	23.294	23.7107	25.8889	23.3237	19.2137			22.2209	21.5186	22.2642	24.3649	22.1129	23.1018	24.3569	24.0413	23.9363	24.1642	24.8292	23.1217
IGB42_00492	Enamine/imine deaminase	N	N	N														18.5468		18.1959												19.9433	17.9568	18.4641											17.7636	17.3119		17.752	17.9528
IGB42_00498	Lipoprotein 28 precursor	Y	N	Y		22.0005	21.8461	24.6777	24.9984	25.5421	24.1312	25.1602	26.5963	25.5278	27.2681	27.7363	25.6545	26.4396	26.7834	26.7796	19.0739	21.7215	23.739	24.1738	25.3596	26.6816	23.3239	22.8493	26.3039	27.4549	26.1025	27.0851	28.9323	26.8891	23.704			24.6448	24.0331	25.0045	28.1094	24.559	26.0873	27.4096	27.0056	26.9812	27.4651	28.1082	25.937
IGB42_00499	4-phosphopantetheinyl transferase psf-1	N	N	N																											18.2083
IGB42_00501	N-acetylneuraminate epimerase	N	N	N					27.2392	25.832	24.3778		26.2862	29.5387	25.3186	24.9938	29.0008	22.9611	23.0542	23.3211			19.0545	24.6203	23.9498	25.4321	20.8234	23.6784	17.8976	20.3948	20.0518	17.65						24.3038	20.7383	24.8517	25.0807	22.2872	22.5286	23.9704	22.2659	22.1354	20.4108	20.8256	20.2091
IGB42_00509	Acetyl-CoA acetyltransferase	N	N	N		21.272	19.9963	21.8329	22.4257	21.9384	19.1014		21.6119	22.0047	23.0837	22.1398	22.2357	23.7144	23.9546	23.8696			23.1185	20.8546		22.1131	22.4955	23.8469	24.4068	22.2072	23.7542	22.3777	21.9407	22.4126	23.438				24.1671	19.2633	21.8946	23.9098	22.7157	21.9989	21.691	22.2714	23.9725	24.0526	23.4345
IGB42_00512	Thioredoxin-2	N	N	N											18.7477		19.8294															17.7391												18.2738	20.4604	19.9976			20.2715
IGB42_00524	putative binding protein component of ABC iron transporter precursor	Y	N	Y		25.4678	24.4771	26.4198	27.0932	27.3148	26.3476	27.6273	28.0826	28.0194	28.5663	28.5542	28.4283	27.2557	27.568	27.6416	21.6346	21.7611	23.8401	27.7262	28.042	27.1318	26.6553	26.8714	27.3161	28.9777	28.3951	28.524	29.2167	28.272	24.1115	21.4464	21.4238	26.4147	26.2649	26.2243	28.1417	26.8724	27.9068	29.5344	28.7509	28.9001	28.9923	28.7945	27.5598
IGB42_00525	Methyl-accepting chemotaxis protein PctC	N	N	N																			21.3647							19.4844			17.9008		22.4003				22.1595		20.1566	22.5757	21.7528	20.8196		20.6987	18.5826		17.9299
IGB42_00526	Recombination-associated protein RdgC	N	N	N																			21.4711							19.2961		18.6609			20.3155				22.1759		20.2505	20.9177	20.8705			19.4848	18.6179
IGB42_00535	Chalcone-flavanone isomerase	Y	N	Y				21.366				22.0149	23.1658	22.115	23.6298	24.3067	22.0027	23.0202	22.5495	23.0765						20.3797			20.9303	22.4118	21.4158	21.4445	23.6561	21.0924					20.0065		21.0676			22.1404	22.2697	22.3036	22.2859	22.41	21.3234
IGB42_00536	3-ketoacyl-CoA thiolase	N	N	N		21.0486			20.718		20.9625		20.1563	19.9263	19.5508	19.4623	20.8182	19.6426	20.7922	21.1683										20.5323	19.4685	19.5534	19.9008	19.8649	20.9124				20.7819		20.0139	20.87	19.7127	19.9573		21.0795	20.0523		20.3565
IGB42_00537	putative 3-hydroxyacyl-CoA dehydrogenase	N	N	N				21.9456	21.2154			22.5944	18.896	21.1593	17.752	17.7191	21.8231	21.7308	22.1411	22.2134			21.5329						21.5767	21.1055	23.6678	23.6156	21.4707	22.8269	21.2697				22.2007		18.7883	22.2339	20.2376	21.3521	20.0521	22.4033	22.5114	21.5758	22.6568
IGB42_00538	Putative outer membrane protein precursor	Y	N	Y		20.6544	21.1846		22.1135		22.196		20.5618	19.9281	20.3271	21.1524	20.2605	20.4362	19.4668	21.4822			21.624							19.9162			20.1246		21.5649				20.9852			19.6845	21.2011	20.0574	19.1047	20.5758	20.5446	19.8958	19.9879
IGB42_00540	putative HTH-type transcriptional regulator YttP	N	N	N				19.5668									20.3177														18.4006								19.4783			18.573		18.598	20.8503	21.4368			20.5447
IGB42_00541	Glycine betaine-binding periplasmic protein precursor	Y	N	Y				20.286	22.3655	22.0135	21.5854	21.5153	24.0786	23.7779	24.9518	25.2454	24.1817	23.6457	23.1416	24.084					20.1923	20.598	21.0408		24.087	25.3515	24.212	24.4035	25.9383	23.8315	17.8176				21.8779	19.7555	21.6536	19.5627	23.0261	23.3995	23.0895	23.4273	23.3067	24.0761	22.2252
IGB42_00544	Alanine--tRNA ligase	N	N	N					20.5702		21.2305						20.5604			20.1141			22.0861							22.5419			19.2056		22.7023				24.4491		20.5682	22.7955	22.8036	21.4338	18.196	20.9692	19.6577		19.4508
IGB42_00549	UDP-4-amino-4-deoxy-L-arabinose--oxoglutarate aminotransferase	N	N	N					19.4129				18.3667	19.9134	20.1234	18.8241	20.1822	19.7778	20.3725	20.8954			19.1454			18.633	19.6546		21.4823	17.7878	22.1634	22.6579	19.2112	22.6258					20.2597			20.3166		18.8353	20.7144	20.5071	18.5563	19.2356	20.2057
IGB42_00552	Bifunctional polymyxin resistance protein ArnA	N	N	N										18.1844	18.8406		19.1601	19.4894	20.1471	20.3231			19.9523						22.2637	20.8588	22.6989	23.7298	21.8457	23.2233	20.1637				21.3377		19.1792	21.6324	19.9047	19.5935	17.883	19.2759	21.5697	20.8092	19.5275
IGB42_00556	putative oxidoreductase YciK	N	N	N																			20.3076							19.2049					19.6859				22.2969		19.9999	20.1572	20.0399	18.7774		18.7988			18.5914
IGB42_00558	All-trans-phytoene synthase	N	N	N																															19.3638				21.3571			20.9156	19.2935	18.496
IGB42_00559	Chorismate synthase	N	N	N				21.268	19.3884					21.1028	17.479		21.5064						21.1836						19.3661	20.3023		18.4501	19.0318		21.9215				23.4477		19.7165	23.6291	22.5297	21.9709	20.7599	22.2296	19.9648		23.5128
IGB42_00561	Transketolase 1	N	N	N		21.6175	20.4398	25.5734	22.3707	20.5236	23.9384		21.7323	26.0792	20.9823	18.9175	26.1969		20.2425	23.3785	19.0217	21.2928	23.6922	22.4394	20.2255	19.0211	20.5744	24.0071	18.4818	26.0692	21.7131	22.4933	23.6008	21.1807	25.953	20.3796		20.4662	27.0201	19.035	24.6237	26.2559	25.9495	26.8483	26.3806	27.0222	24.6127	17.6591	27.7074
IGB42_00562	Poly-beta-hydroxybutyrate polymerase	N	N	N																										21.3099		18.6744			20.636				23.1825		21.5543	24.7075	23.202	23.4008		20.3627	20.4779		20.1288
IGB42_00564	Phosphotransferase enzyme family protein	N	N	N										19.6676			20.8071										20.043			19.4291	19.0757	18.4163		18.0371	20.3883				21.4332		19.8557	20.3206	20.448	19.0964	20.9492	20.9789			21.3662
IGB42_00566	Chaperone SurA precursor	Y	N	Y				22.6612	21.1636	21.037	23.3272	22.8302	23.7829	24.6001	24.7743	25.0455	24.9612	24.1993	23.46	23.3488			21.9152		24.1605	24.3667	21.5938	22.4553	24.6598	23.2631	24.7452	24.0482	19.6739	23.0991	22.6966	20.9279		22.5436	23.1864	21.6407	24.1558	23.6659	24.1842	25.0137	24.8865	25.0407	24.2244	23.9655	24.2701
IGB42_00567	4-hydroxythreonine-4-phosphate dehydrogenase 1	N	N	N										19.9093			20.1651																		19.9193				20.7208		19.9221	21.0547	19.8347	19.4109	21.2968	20.0107			19.4503
IGB42_00571	Glutamine transport ATP-binding protein GlnQ	N	N	N																			20.4277												20.1599				20.9125		19.5615	19.5372	20.6147			18.094
IGB42_00575	Tetratricopeptide repeat protein	N	N	N																										19.3196
IGB42_00576	Transcriptional regulatory protein ZraR	N	N	N																										18.7277					21.0264				22.1886		19.6491	21.1713		18.2764			19.0015		18.3005
IGB42_00579	Ribosomal RNA small subunit methyltransferase B	N	N	N				20.036															20.5798							20.0769					22.2428				22.1479		20.3775	20.2497	21.5506	21.2949	21.0387	21.7877	19.8832		20.2532
IGB42_00581	Methionyl-tRNA formyltransferase	N	N	N									18.0222	18.5975			18.4071			19.0693									20.1224		19.7171	18.5463												20.2075	19.8316	19.8299	18.2285
IGB42_00582	Peptide deformylase 1	N	N	N										19.9425	21.0739	20.973	20.7336		22.8779	20.891											21.7188	20.0449	21.3236	20.5117					19.5652					20.86	22.3006	22.1042	20.7355	21.7268	21.1632
IGB42_00583	LysM domain/BON superfamily protein	Y	N	Y	CBM50	20.4884	20.125	21.5012	22.5065	21.4998	21.3098		22.7234	22.8279	22.6964	22.7353	23.5122	21.9194	22.0838	22.2111			21.9056	22.2018	22.5656	22.2322	21.9039	21.2926	20.4499	23.5128	22.6695	22.5368	24.032	21.9272	21.4301				22.6981	20.6571	23.7547	22.1875	22.82	24.077	23.9754	24.0752	23.6112	23.7351	23.192
IGB42_00586	DNA topoisomerase 1	N	N	N													18.5996						21.5735							19.1735					20.7698				22.7938			22.2895	20.7369			19.6094			19.1257
IGB42_00590	Glutamate/aspartate periplasmic-binding protein precursor	Y	N	Y		21.0639	23.2333	24.0235	25.9622	25.5086	24.133	24.4923	26.5548	25.3029	27.6225	27.4738	26.0145	26.4805	26.7837	26.6587	21.5135	21.7016	24.1248	24.9487	25.2318	26.5935	24.134	24.7889	25.2705	28.3626	26.2858	26.6317	28.729	25.9937	24.4238	21.5573	22.42	23.1217	24.1381	24.5975	27.6039	24.9023	26.0158	26.8642	26.3579	26.4183	27.6686	28.0889	25.5591
IGB42_00591	hypothetical protein	N	N	N									20.4666	19.987	19.9402	20.197	20.209			20.664										21.1521		21.2916	21.8224											20.0794			20.7509	20.2371
IGB42_00601	hypothetical protein	N	N	N				21.7997					18.939	18.7697			19.9167									20.243	20.1517	19.9809	19.9833	18.0249	20.5888	18.3522	17.923	17.8891	18.3618				22.092		21.9329	19.2835	20.313	21.5441	22.1291	21.8498	18.3005		21.4686
IGB42_00603	Amino-acid acetyltransferase	N	N	N										17.8641			18.3875													18.5222									19.2065					18.8223		18.9761			19.6584
IGB42_00606	UDP-N-acetylmuramate:L-alanyl-gamma-D-glutamyl-meso-diaminopimelate ligase	N	N	N				20.5086						18.8631			19.1901													18.747					20.0696				20.1327			20.8317	20.2194		20.3587	20.2817			20.5593
IGB42_00610	Chitinase A1 precursor	Y	N	Y	GH18;CBM12			18.1761	19.2645	20.9378	19.2486		22.7052	26.9487	22.4383	21.6585	26.4913	22.9433	21.2103	22.077						17.3848		18.1729	18.2492		19.9847	19.8587		18.2172					16.7457				20.5651	24.6652	23.6699	23.6975			22.8749
IGB42_00611	Chitinase D precursor	Y	N	Y	GH18;CBM12		22.0762	24.069	26.4787	26.2887	26.2179	22.5886	29.0451	30.1672	29.2624	29.2846	29.5186	27.6638	27.2738	27.8695		22.1434	22.1139	22.8614	23.6852	24.645	20.1825	18.8031	20.2917	22.7938	22.2029	21.7422	23.9408	21.1353	18.5231	23.2136			23.0414	25.2957	24.0316	22.0404	25.037	27.0035	26.3254	26.3531	23.2909	22.8425	25.0217
IGB42_00612	Chitinase D precursor	Y	N	Y	GH18;CBM12			21.9709	24.396	26.6591	24.7098	21.8193	26.6207	28.0523	27.0208	26.7447	28.4458	25.8218	24.3807	25.8196			20.8732	20.2254	25.9888	24.761	22.7771		22.6631	20.8741	22.8478	23.0986	21.249	22.9007		21.4119			21.4044	24.2421	26.0166	23.0834	24.5538	25.3526	24.7638	24.4703	22.2393	20.9051	23.4397
IGB42_00613	putative bifunctional chitinase/lysozyme precursor	Y	N	Y	CBM12			21.6049	23.6372	25.2302	23.5472	22.1445	25.8711	27.0658	25.9464	25.409	27.2693	24.7907	23.3872	24.9399		18.379			25.6878	25.8307	23.6209	22.3068	23.1173	23.2843	23.5406	23.5206	23.7433	22.9768				22.922	22.5501	25.9461	26.6319	23.776	24.6129	25.8923	24.2774	23.8216	23.3506	22.4105	22.833
IGB42_00614	Exochitinase 1 precursor	Y	N	Y	GH18;CBM12			18.9839	22.6542	25.2564	24.0576		25.9064	27.2781	26.4562	25.985	26.7003	25.3615	24.5957	25.3819					21.7684	22.4812	20.3345		19.5946	19.8197	20.4949	19.4944	21.593	18.4433					18.2874	22.5853	22.0417	18.46	20.8401	23.4721	23.0253	23.1262	19.5737	19.437	21.2541
IGB42_00616	Chitinase C precursor	Y	N	Y	GH18;CBM12	24.1889	23.266	26.1994	29.0847	30.2714	28.5293	24.3697	31.0268	32.2782	31.4872	31.2564	31.6575	30.0457	29.6239	30.2861	23.4855	24.0141	21.6088	26.0983	27.9568	27.2837	24.4549	22.1703	23.5492	24.0181	24.7878	23.7679	22.8711	23.5335	20.7136	23.3613	22.3215	26.2811	25.7826	27.3053	27.5101	25.7617	27.0061	28.4613	28.6355	28.3292	25.6306	24.8056	27.6633
IGB42_00617	hypothetical protein	Y	N	Y											18.6047	18.9979	18.392													18.6244	18.1627	18.9403	18.7208	18.5758										18.5904		18.437	18.3295		18.2967
IGB42_00618	Phosphoenolpyruvate carboxylase	N	N	N			19.2346	22.5159	24.0399	20.535	23.9111		16.9088	20.8639			22.7218		17.6368	21.2364		21.1971	25.182	21.6733		20.5797	20.8579	20.9004	24.3041	23.8215	20.1588	21.3798	21.2745	22.1351	25.7634	19.2441			27.1972	20.8221	24.9289	26.4647	27.0236	24.7051	20.2476	23.9269	22.8771	17.07	24.5831
IGB42_00619	hypothetical protein	N	N	N																											18.6612	18.3662							19.8838			19.589	20.0418	19.3757	21.0493	20.6198			19.4464
IGB42_00622	DNA binding protein, nucleoid-associated	N	N	N			21.7113		22.2142		22.1568		19.8304	18.9911			19.5666	20.0285		21.0498		21.2255	24.4124							21.4924		20.4607	21.2022	19.9433	23.3397	20.0927			24.5719		20.9319	24.5404	23.3303	21.1219		19.1545	20.4485		18.6339
IGB42_00623	Outer membrane protein TolC precursor	Y	N	Y										20.0849																20.6016					20.9822				22.3694			22.0516	21.8281	20.1721		20.7944	20.794		19.3962
IGB42_00625	Multidrug resistance protein MdtA precursor	Y	N	Y					19.894		20.3422												20.6593							19.3494	18.8258	20.5854	18.3839	20.017	21.2186				21.4978		21.1272	22.5021	22.4449	19.5547		18.8673
IGB42_00627	Acetylglutamate kinase	N	N	N				22.199	20.6542					21.3159	19.2638		21.5598		20.0063				22.2651						23.2109	21.6507	21.1884	20.1443	19.7236		22.0742				23.0124		21.3602	22.1488	22.0992	22.0803	22.9134	22.3993	20.6949	19.9894	23.2192
IGB42_00628	Chemotaxis protein CheY	N	N	N											19.6032	18.9146	19.4503	19.2653	21.0873	19.2281											19.0275	19.3095	19.4098													18.8886	18.6508	18.8011
IGB42_00629	Arabinose 5-phosphate isomerase KdsD	N	N	N				24.0613	20.1858	19.739	21.1786	23.656	23.0426	21.0939	23.7203	23.5323	24.0571	24.081	23.1001	23.3302			20.3395	21.9186	23.1941	19.5989	20.6709		26.2563	21.3207	24.6985	24.8887	20.1224	24.3237	19.891				22.2397	18.9339	22.7457	21.6902	21.3913	22.1558	23.9577	23.5989	22.1518	22.6767	23.8984
IGB42_00633	Transcriptional regulatory protein ZraR	N	N	N																															19.933				20.8889		19.3743	19.779	20.1635			18.4357
IGB42_00641	Glycine--tRNA ligase beta subunit	N	N	N				19.7183	19.2252					20.6133			20.5505		21.4148	19.0265		20.2471	21.1812							22.2957		19.0255	19.2949		22.5012				24.5067		20.6767	23.8241	23.1694	22.3651	21.2626	22.201	20.986		23.5655
IGB42_00643	Glycine--tRNA ligase alpha subunit	N	N	N										18.5006						18.6795										18.9775					19.5107				21.451		18.7577	19.8695	18.9976	19.8564	17.7112	19.028	18.535		20.0347
IGB42_00644	Soluble lytic murein transglycosylase precursor	Y	N	Y	GH23			20.8704	19.0911	21.6865			18.7938	25.5079	20.4201	20.6572	26.4993	20.7031	20.068	21.5434				24.5379	21.7892	24.8583	22.1526	24.6327	22.6091	23.9904	23.7615	22.9687	23.4661	21.8225				24.7003	22.9046	23.6279	23.5804	23.789	22.6121	26.18	25.3955	25.302	23.8004	22.6495	23.5564
IGB42_00647	D-lactate dehydrogenase	N	N	N											19.8768	19.418		20.9345	19.4762	20.0011									22.5902	19.5411	22.6089	23.3935	20.0429	22.4717	19.9213				22.5814		21.3403	21.7195	20.7278	19.9603	19.2918	21.0399	21.1965	20.8843	19.7189
IGB42_00649	Response regulator protein TmoT	N	N	N				22.1096					19.9959	20.1212	21.7538	21.592	21.4433	20.2128	22.3139	20.8446						20.7827				19.3681	22.5238	22.322		21.6469					19.8112			19.2419		21.0078	22.3225	22.1806	21.2929	20.9213	22.0048
IGB42_00656	Aspartate-semialdehyde dehydrogenase	N	N	N				24.1414	23.7187	23.4435	22.2474	25.3632	23.3934	24.7666	24.9296	24.632	24.646	25.2844	25.0484	25.5527	20.3163	20.6885	23.5801	22.6957	23.9668	24.7639	23.5315		26.16	24.8334	26.581	26.821	25.6621	26.4319	24.3268	20.3689			25.31	19.5184	24.3708	24.4862	25.1212	24.0229	25.2433	25.0882	25.8913	25.9698	25.4499
IGB42_00660	putative aromatic acid decarboxylase	N	N	N												17.8165	18.9119												20.2558	18.8837	21.3389	22.1576	19.5137	21.7743					18.4186			18.7635		18.3899		18.1193	19.3753		19.151
IGB42_00662	HPr kinase/phosphorylase	N	N	N													19.4761													20.234	19.4542	19.5583							19.4667			20.2784				19.7754	20.6078	20.2086	19.9701
IGB42_00663	Nitrogen regulatory protein	N	N	N				24.2157	22.3739	22.2996	22.3459	23.7091	22.523	22.1469	23.6587	23.3185	23.3736	23.6129	23.1411	23.4035			22.2427		21.8215	22.2849	22.1408		25.4559	22.7087	25.1987	24.8674	22.9639	23.8272	21.211			19.2514	22.9256	20.9741	22.4856	23.1145	23.0943	22.6526	24.4268	23.9522	23.1991	22.8034	24.2834
IGB42_00664	Ribosome hibernation promoting factor	N	N	N			19.8816	24.103	18.5814	21.5555			19.7168	24.9865	20.3826	21.027	24.7818	21.7884	21.5513	22.5843	21.1301	21.7322	20.4014	24.4771		21.075			23.9992	21.7428	24.6801	22.3504	23.8669	21.3675	23.4029			20.5362	23.4917		21.2197	19.7764	22.0012	23.1056	26.4117	25.4625	21.6311	20.87	25.9154
IGB42_00667	Lipopolysaccharide export system protein LptA precursor	Y	N	Y									19.5981	19.8997	20.4761	21.5863	18.9876	19.7248	22.1412	21.1573								19.5806	18.6741	19.2245	21.2653	22.585		21.599					19.8957					20.5923	21.4105	21.0138	20.6932	19.895	20.7274
IGB42_00669	3-deoxy-D-manno-octulosonate 8-phosphate phosphatase KdsC	N	N	N				23.0767					20.6235	21.2797	21.0933	21.0835	21.8742	21.6741	22.7671	22.5432							20.4175		23.8901	20.8857	23.8999	24.5867	22.2482	23.6982	20.9785				22.9064	18.3544	21.3083	23.2741	21.0737	21.9943	22.939	22.8663	22.3327	22.258	22.9365
IGB42_00670	Arabinose 5-phosphate isomerase KdsD	N	N	N					22.5184				23.5259	23.6878	23.4997	23.7851	24.8123																							21.5592
IGB42_00673	Putative GTP cyclohydrolase 1 type 2	N	N	N																															19.0182				20.2994			20.2716	19.2937			19.8567	19.0628		20.0735
IGB42_00674	hypothetical protein	Y	N	Y																													19.8093		20.0965				21.5257		20.0982	21.0259	20.1103						19.824
IGB42_00675	Ubiquinol-cytochrome c reductase iron-sulfur subunit	N	Y	Y										19.9569						20.7444										21.7537					20.2233													21.642
IGB42_00677	Cytochrome c1 precursor	Y	N	Y			21.6444		20.8411														20.8743							21.1128			20.2219		21.244				23.3092		19.9978	21.315	20.8989	20.4438		20.7942			20.0431
IGB42_00678	Stringent starvation protein A	N	N	N				23.6244					22.6317	23.6091	22.5218	21.543	24.0068	23.287	24.5203	24.3428			22.568	21.8557		22.9989		21.32	21.1592	23.3795	22.9859	23.0267	23.4328	22.4999	22.8654			20.8105	23.7265		23.08	23.4102	22.8152	24.3324	24.8419	24.789	24.2972	23.9484	24.9708
IGB42_00679	hypothetical protein	N	N	N				18.9582					17.1907	19.4674			20.8167			17.8413										18.9836				16.0422	18.9683				21.1336		19.5459	19.7345	19.7738	18.8869	21.4283	21.0274	18.4681	16.9824	20.5997
IGB42_00680	Ribosomal RNA small subunit methyltransferase B	N	N	N										19.8801			20.4122		19.5597						19.5885	19.0371				18.7834	19.069	17.5546	18.2552	17.9674	19.1925				22.6913		17.9512	22.3352	20.7643	19.2483	22.0655	21.8987	18.5913		21.0477
IGB42_00682	Phosphoribosylglycinamide formyltransferase	N	N	N													19.849																						20.5705			20.1642	20.4935	19.6192	20.7172	19.9912			20.1159
IGB42_00683	Phosphoribosylformylglycinamidine cyclo-ligase	N	N	N					21.7414	19.8184	21.0546	24.5841	23.4749	22.4707	25.4379	24.7585	21.991	25.5676	26.0434	25.8119		20.9773	23.5066			22.5853	20.2448	18.1934	25.6114	24.643	26.0676	25.8401	23.4551	25.6785	23.2425				24.3197		22.5669	23.6762	22.8275	22.306	21.5253	21.5613	25.3311	26.0144	17.5268
IGB42_00686	Copper homeostasis protein CutC	N	N	N				19.4178					19.8066	18.3076	21.0839	20.6448	18.41	20.5177	19.0902	20.0447			19.8333						19.2675	18.4844		18.2101							18.9983			17.4768			19.0682	19.072	19.3708	20.0722	18.9255
IGB42_00687	Chemotaxis protein CheA	N	N	N							21.891												21.1797							19.8527					21.7328				23.118		20.826	20.9691	20.4984	19.5344		19.1635			18.4119
IGB42_00688	Methyl-accepting chemotaxis protein PctA	N	N	N				21.8429	21.4316											20.4005			21.5583							21.5447			19.935		22.5855				22.7893		20.2354	22.9023	20.4241	21.0169		20.9259	20.2716		19.6517
IGB42_00690	Phosphate regulon transcriptional regulatory protein PhoB	N	N	N				21.1474	20.9509				22.7431	20.9005	22.599	22.7609	22.3395	23.432	22.7699	22.8058						21.3847			23.7906	21.8848	23.1815	23.3735	21.478	22.7965					21.7099			22.1959		21.1852	22.7459	22.243	21.7394	21.0292	23.1933
IGB42_00691	Transcriptional regulatory protein YycF	N	N	N					19.9647	20.3678	22.3253		22.0134	21.125	22.1659	22.3593	21.8036	22.5879	23.771	22.6649					20.5699	21.2026	22.519		21.2941	21.0903	21.7884	21.9378	20.6775	21.1837	19.3589				19.5341		20.4302	20.1644		19.6934	21.657	21.3385	21.2141	21.5149	21.1297
IGB42_00693	Cytochrome c4 precursor	Y	N	Y											20.6005	21.2423													20.291	19.2093	19.1241	19.3515			19.7717														19.3638
IGB42_00696	hypothetical protein	N	N	N																												19.075			19.4079				19.5025						19.5948	18.9434		18.4859	19.5092
IGB42_00700	P-protein	N	N	N												17.4718	17.3232	18.3638		18.621									17.6206		19.6546	20.6246		19.6556											18.6414	17.4322			19.2753
IGB42_00701	Peptidyl-tRNA hydrolase	N	N	N													19.8164																											19.5681	21.6632	20.6661	20.4836		21.2466
IGB42_00702	50S ribosomal protein L25	N	N	N				20.9967					20.8603	22.1759	19.8324	19.6678	22.3444	20.6557	22.6504	22.7914		22.302	23.3926	21.1117		21.4419		24.3508	20.9758	23.8833	21.4015	22.2632	22.8333	22.6662	23.2099				25.1994		23.827	22.8284	21.0146	23.9839	18.7008	23.1488	23.0644	20.7609	21.6311
IGB42_00703	Ribose-phosphate pyrophosphokinase	N	N	N		19.7644		22.9978	22.9139	21.2985			20.4616	21.4332	19.83	18.1521	22.2514	21.7671	20.7992	21.6485		21.0593	24.6628		20.3886	22.6081	21.7291	19.7615	22.2103	22.4259	20.3982	20.715	21.4509	21.7183	23.7296				25.3756	20.7516	23.8865	23.3152	23.8774	22.3357	20.8764	22.8184	22.9309	20.6898	23.8923
IGB42_00707	Tetratricopeptide repeat protein	Y	N	Y				21.1479	19.1392		20.0542			18.5253	18.2191	19.0582	21.576			19.9326			22.1963			21.3933			19.1489	22.3706	21.389	21.6909	19.9898	20.7944	22.5896				24.6569		22.1239	25.7077	23.9712	22.6452	22.095	21.624	20.6877		22.4728
IGB42_00709	Bacterial dynamin-like protein	N	N	N				21.3936						20.6405			21.0628											20.0823			19.1301								21.0566			19.509	19.5697	20.3343	21.6762	21.7248			23.1737
IGB42_00723	Imidazole glycerol phosphate synthase subunit HisF	N	N	N										18.6745			18.4541													19.341					19.6935				21.7848			22.1658	20.1421	19.2348
IGB42_00724	hypothetical protein	N	N	N										18.2734			18.4912															18.24		17.8896					20.0894			18.3593	20.127	18.7367	20.1141	19.0664			18.3559
IGB42_00725	1-(5-phosphoribosyl)-5-[(5-phosphoribosylamino)methylideneamino] imidazole-4-carboxamide isomerase	N	N	N				19.332	21.5086		21.0513		22.4308	22.8436	23.0406	22.4798	22.6658	21.1353	21.0713	21.8044			22.3616		21.9987	23.2883	20.9469	20.7923	23.8656	22.0305	23.0711	23.4047	22.1006	23.4709	21.9481				22.3772			22.4816	20.6892	21.2355	22.7999	22.4902	21.6257	21.489	21.1813
IGB42_00727	Imidazoleglycerol-phosphate dehydratase	N	N	N									19.7525				20.1167			20.6429			20.1325						21.292	20.6799	21.2934	23.1267	22.1546	22.9068	20.9007				21.7007			21.2207	19.8667	21.2291	19.355	20.8375	21.2226		21.5912
IGB42_00728	Histidinol-phosphate aminotransferase 2	N	N	N				21.4352				20.6269	19.1999	19.6225	20.1986	19.5016	20.658	20.3258	21.1838	21.6819									22.583	18.9861	23.2634	23.3865	20.2603	23.2319	20.6688				19.1153		19.5483	18.3016	20.8893	19.2067	19.8502	19.6509			22.1211
IGB42_00732	ATPase RavA	N	N	N																															19.5532				21.2246				19.231		18.4853	18.7774
IGB42_00738	Histidinol dehydrogenase	N	N	N				22.1885	22.4426	22.0231	20.4905	23.7753	22.3921	23.112	23.7079	23.1101	23.5442	24.2259	24.657	24.6033		20.4073	22.7866	22.2514	21.3741	23.3295	21.6047	21.8236	25.3346	23.5071	25.8687	26.1215	25.1455	25.6206	23.0646			19.477	23.746	19.9226	23.7363	24.1193	23.3814	23.8091	24.2058	23.8356	24.7058	24.9192	23.91
IGB42_00745	ATP phosphoribosyltransferase	N	N	N				20.5562						19.7973			18.2574			16.9833										19.9329		17.6928			20.4208				19.7295		19.3469	20.4822	21.2164	21.9116	22.6721	22.4084	19.2378		20.7244
IGB42_00747	UDP-N-acetylglucosamine 1-carboxyvinyltransferase	N	N	N				18.7874	21.3184		21.0901	22.3691	20.0449	21.8052	20.0747	19.4537	21.9791	19.8116	20.9672	21.9826			21.9396		23.2125	21.928	22.6008	18.9619	24.8701	22.0839	24.5095	24.773	23.3623	24.0814	21.464				24.0166	20.9449	23.8927	24.7791	24.0873	23.3938	23.4418	22.9244	21.7354	22.0336	21.2579
IGB42_00749	BolA-like protein	N	N	N																											18.343														19.5018				19.0189
IGB42_00753	putative phospholipid-binding lipoprotein MlaA precursor	N	N	N					19.5298														19.9596												19.2212				19.9086	19.5803	19.8427	18.8132	18.8619
IGB42_00755	putative phospholipid-binding protein MlaC precursor	Y	N	Y			21.4313	23.4668	23.4966	23.7885	23.0963	25.8595	26.0127	25.199	27.6068	27.8687	25.2423	25.9626	26.6	26.2871	21.0705	19.4849	23.6481	23.1575	24.3576	25.9867	23.2555	22.1871	25.6372	27.086	26.6842	27.2845	28.3619	27.0519	22.3835		20.0697	22.026	24.0936	24.0283	26.0512	25.1094	25.931	27.8543	26.6453	26.5037	27.1159	27.3667	25.481
IGB42_00756	putative phospholipid ABC transporter-binding protein MlaD	N	N	N																										18.5855					18.7451				19.1118			18.8613
IGB42_00761	Glutaredoxin-4	N	N	N																															20.6287				20.4229			21.076	20.7773
IGB42_00768	Glutamate-cysteine ligase	N	N	N				22.4545			21.3046			21.1972			21.7585						21.627			20.8003				20.6158					22.4853				23.2946		22.8357	22.1574	22.1267	19.9886	22.3615	22.0952	18.6342		21.8731
IGB42_00771	PTS system mannose-specific EIIAB component	N	N	N											18.1683	18.5174	18.0911	18.7777	17.1846										22.1826		19.6281								18.5691				19.1709		19.1712	17.6812	17.5504		18.7602
IGB42_00773	Phosphoenolpyruvate-protein phosphotransferase	N	N	N													18.9432	19.6264	19.9347	20.3408			20.6161						23.4232	19.5886	20.6827	19.1089			19.694				21.3929		20.3482	21.0483	21.6599	18.5681	18.2269	18.9091	20.7623	18.7485	19.6287
IGB42_00774	Response regulator PleD	N	N	N																										14.3168
IGB42_00779	S-adenosylmethionine synthase	N	N	N				23.0249	23.3475		23.0691		21.9117	22.8557	21.7353	21.4472	23.2358	22.56	23.1249	23.2474		21.6949	23.4509	22.4266	22.6789		23.067		23.3182	23.2686	23.3795	23.8718	21.975	23.6975	23.8807				24.7217	22.4206	23.4268	24.7708	23.1912	23.2726	22.7478	23.8707	23.9677	22.5883	24.4401
IGB42_00784	SPFH domain / Band 7 family protein	N	N	N				21.719					18.9025	20.7034	19.605	19.1892	21.9571		18.7252	19.9926			21.6979							20.591	20.7035	18.5284	18.034		20.7364				21.5305		20.6007	21.4016		20.263	21.5676	21.8733	19.7171	18.7287	21.7425
IGB42_00788	hypothetical protein	Y	N	Y			22.6305	24.3583	22.9752	23.7114	23.6624	26.221	25.3334	24.8036	26.3951	27.1049	25.5666	26.0919	26.4765	26.2942		22.4856	22.339	22.9286	23.5162	24.3892	20.9237	26.8901	25.0491	26.8218	26.966	27.3981	27.3585	26.715	23.6141			23.789	24.0712	21.8779	25.4044	24.6382	24.4132	26.8277	26.7	26.8519	26.0568	26.1964	26.0354
IGB42_00790	Adenosylhomocysteinase	N	N	N				24.8112	23.8138	22.0863	22.4555	24.1927	23.3448	24.5744	24.1279	24.2648	24.7032	26.0583	26.5276	26.2914	19.6957	22.8045	25.3416	20.1411	21.736	23.748	21.5766	24.2594	25.2454	25.1306	26.9402	27.0692	25.593	27.0324	25.5334	20.1216		21.3251	26.0407		24.138	25.2421	23.5943	24.8011	23.8609	25.1189	26.7157	26.6202	26.2648
IGB42_00793	5,10-methylenetetrahydrofolate reductase	N	N	N					21.1967		20.69			20.3256	19.7279				19.1683	19.8655			21.9595							21.8392		19.312	20.4545		22.7243				23.4025		20.2543	21.5317	22.9851	22.7859		21.7055	21.6328	19.2801	21.619
IGB42_00797	2OG-Fe(II) oxygenase superfamily protein	N	N	N										18.9572	18.3538		19.3241														18.5358	18.4062		18.9628								18.2061		19.6833	20.8203	20.631			20.4562
IGB42_00800	Biopolymer transport protein ExbB	N	N	N																										18.9741		19.7242			22.4767				21.7844		20.4572	25.1262	23.3199	24.258		19.9162	21.2132
IGB42_00804	Ferrichrome receptor FcuA precursor	Y	N	Y											19.7981		19.5375						20.7194							19.5032					20.9585				19.508		20.6041	20.4299	21.1729	21.5906	19.7541	20.8296	21.7702	20.3187	20.0751
IGB42_00807	hypothetical protein	N	N	N																																								18.2045		17.7738	18.3087
IGB42_00808	hypothetical protein	Y	Y	Y					21.1765				21.4531	22.0459	20.5429	19.9293	21.3723			19.9663						21.1483							18.6767
IGB42_00809	Imelysin	Y	N	Y				22.795	25.317	22.8027	22.9131	22.9542	25.1075	24.6027	25.8776	26.3886	24.7537	25.1817	24.9999	25.06	20.4203	19.8741		22.491	24.1266	24.7484	22.2452		24.7957	26.5017	24.9283	25.7863	27.2152	24.9541	22.8424		20.8114	20.3933	23.5807	23.1638	25.5612	24.4192	24.7847	25.4154	25.3623	25.3323	25.9954	26.423	24.133
IGB42_00811	Iron-regulated protein A precursor	Y	N	Y		22.5492	21.6981	23.1636	24.4517	23.8376	23.197		25.4339	26.0822	24.423	24.6128	26.0636	23.1258	21.512	23.4639		21.24	22.3008	24.6259	23.188	24.0952	22.6487	24.081	23.1464	22.0211	22.8859	21.0976	21.957	20.2659	24.5746			23.1275	23.0958	23.6021	24.2215	22.1257	23.5976	23.3372	24.0366	23.8278	22.8072	22.2254	22.4117
IGB42_00830	NADP-dependent alcohol dehydrogenase C	N	N	N		21.056		20.0816				21.2041	20.366	22.0418	20.5333	19.4336	22.2428	19.1915	21.7383	20.4363			20.7617	20.5989				19.3573	20.667	20.3381	23.6131	23.5752	20.1401	23.7899	21.4079				20.9774			22.5313	21.4033	21.9146	22.5212	22.5902	19.2211	17.6335	21.2374
IGB42_00833	HDOD domain protein	N	N	N										17.7789	17.2968		18.9343	18.3919	17.9589	18.0011											19.1475	17.9898	16.6217	17.4576					18.3307					16.4155	19.2099	18.8757	17.9222	17.264	19.0414
IGB42_00834	Periplasmic dipeptide transport protein precursor	Y	N	Y			20.4226	22.322	26.0481	25.5283	25.4163	23.3325	25.889	25.1913	26.2035	26.3554	25.7606	25.9714	25.0107	25.4358	19.8803		21.3351	21.9876	26.189	25.5206	24.1153	22.3443	25.8574	26.9466	25.2611	25.6962	27.4212	25.2272	22.9925			21.854	23.9345	24.0585	26.5253	24.1445	26.1214	26.1356	25.5078	25.6545	26.6983	26.738	24.7413
IGB42_00842	Arylsulfatase	Y	N	Y						20.8933				22.5014	20.6676	20.6703	21.3779			20.4034						20.6219						19.1793	20.7989							21.0034	22.1838	20.2964	22.5257	20.9958		20.0368	19.5103	20.085
IGB42_00846	Chitinase class I	Y	N	Y	GH19;CBM12			22.6894	25.5122	27.7469	24.9778		27.7149	28.8573	27.8223	27.7029	28.8459	27.1322	26.3376	27.384			17.2966	21.2829	23.6486	25.2764	21.0282	18.0162	21.5665	22.6617	21.8345	20.8971	21.3742	20.0125				22.1548	23.2808	24.7434	24.745	23.0809	23.8927	25.7931	25.1702	25.0052	22.9727	22.755	23.9466
IGB42_00849	Nicotinate-nucleotide--dimethylbenzimidazole phosphoribosyltransferase	N	N	N				20.1599																											20.5395				19.6879			19.6716		17.8605	19.8918	19.862			18.9169
IGB42_00865	Sulfate-binding protein precursor	Y	N	Y		20.517	21.7016	24.3061	24.9267	25.4111	25.8131	23.4812	26.4	26.1261	26.8258	27.2122	25.8016	25.4914	25.4914	25.9408		20.2757	20.8125	25.8553	25.8943	23.3113	24.7611		23.5451	25.6163	24.4359	25.4016	25.9473	25.1847	19.906			20.7739	23.6302	23.3758	26.7725	24.0175	26.2587	27.4139	25.6667	26.0182	25.7424	26.4766	24.5582
IGB42_00866	Alkyl hydroperoxide reductase subunit C	N	N	N				20.1799					21.1871	22.1306	22.6189	22.0744	21.2368			19.9539				21.168				20.017		17.9653			17.7171						21.2901		20.8429		19.6853	21.7123	23.8431	23.133	18.9872		22.1454
IGB42_00880	Cell division protein FtsZ	N	N	N										19.2845									20.433						20.1523	21.7515	20.3133	18.4871	19.3481		21.5689				23.0621			19.6088	21.8985
IGB42_00881	Cell division protein FtsA	N	N	N				22.7712						21.3062			22.9307						19.8678							20.7604	16.1349	18.2052			21.6812				22.0822		21.0854	21.9291	21.4124	20.9906	24.5192	23.849	16.6521		23.875
IGB42_00883	D-alanine--D-alanine ligase	N	N	N										19.8269	18.2277		19.9439												21.3113	19.6655			18.2466		21.3575				22.9101		20.4992	18.9115	22.2306	18.5897	20.1568	19.4739			17.4885
IGB42_00884	UDP-N-acetylmuramate--L-alanine ligase	N	N	N				20.7349						18.864			19.1364						20.3547												19.6201				22.4826		20.2665	21.2657	21.4496	19.8331	20.2535	20.4974			22.0498
IGB42_00887	UDP-N-acetylmuramoylalanine--D-glutamate ligase	N	N	N													19.3898						20.124							19.4235					19.7184				21.6258			22.3035	21.3125	20.4409	20.306	20.0247	19.629		18.7626
IGB42_00889	UDP-N-acetylmuramoyl-tripeptide--D-alanyl-D-alanine ligase	N	N	N										19.8291			20.1407													19.4311					20.6657				20.852			20.0463	21.2718	19.7902	21.1567	21.2422			20.2252
IGB42_00890	UDP-N-acetylmuramoyl-L-alanyl-D-glutamate--2,6-diaminopimelate ligase	N	N	N										19.6833			21.9042													19.5663									20.7423			21.3772	19.7052	21.9636	23.1724	22.8413	17.761		22.769
IGB42_00893	Ribosomal RNA small subunit methyltransferase H	N	N	N										18.8031			20.0566													19.1054									20.4762			19.9861		19.4767	21.753	21.3293	18.6877		19.5384
IGB42_00896	Sulfoxide reductase catalytic subunit YedY precursor	N	Y	Y									20.4019	21.1504	21.8155	21.8743	20.0634	19.9988	21.9821	20.2358										19.9173	19.0164	17.7837	21.5565											19.1461	18.4983	19.1537	18.7778	20.7317
IGB42_00899	Nitrogen regulatory protein P-II 2	N	N	N										16.4235	15.6471		15.382												21.0655		15.5763								19.0949
IGB42_00900	Membrane fusogenic activity	N	N	N										19.0129				19.2834		20.4552			20.8589							21.329			20.2977		20.4319				19.8495			19.8699	20.3619	20.6384	22.0087	20.974	19.7642	19.0973	23.1684
IGB42_00904	Acetate kinase	N	N	N				18.4155	21.3413				21.4186	24.1051	23.1323	22.1047	22.2848	23.7142	22.9973	24.4937						19.6085			22.2071	22.3063	23.1759	22.7051	22.0032	22.1351	18.8763				24.101		21.3937	20.9617	22.9973	21.0239	21.5522	21.7309	22.867	24.2964	20.675
IGB42_00905	Phosphate acetyltransferase	N	N	N				21.5496	21.7276			21.9802	20.2799	22.5464			20.7213	20.4207	21.5223	22.6766								19.8526	23.0885	23.3156	22.0027	23.0441	22.166	23.1199	20.7667				25.5294		22.5672	22.5703	22.3683	21.6979	21.0122	21.3023	22.4432	23.3294	22.2541
IGB42_00906	thiol-disulfide oxidoreductase	N	N	N				20.4955					19.5854	19.3533	19.8079	19.9988	20.2428	19.913	19.8262	20.1852										19.2986	21.4442	22.7849	20.7891	22.1186					18.7591					19.5549	21.8804	20.8351	19.9965	21.0941	21.9777
IGB42_00907	Succinylglutamate desuccinylase / Aspartoacylase family protein	N	N	N													18.5239												20.4987	18.607	20.2115	20.5721	18.9309	18.6505					19.0437						18.4718		18.8429	18.5764
IGB42_00911	Delta-aminolevulinic acid dehydratase	N	N	N				19.9288		19.2714		20.6062	20.1521	19.8735	19.1993	18.6615	20.7268	20.983	18.6646	20.9131			22.8061	22.7468	21.5227	20.7787	21.8807		21.8825	21.6718	21.6421	22.3059	20.3315	21.7686	22.1455				24.1768	18.6534	23.042	24.5218	23.7959	21.8488	20.0563	21.6893	22.147	20.7424	22.6893
IGB42_00915	Rho-binding antiterminator	N	N	N											19.6142	19.6406	21.3882	19.4837	21.1682										21.6825		20.3802	20.4661		20.9133					20.6869				19.9459	19.0456	23.1199	21.7149			22.6671
IGB42_00916	Arsenate reductase	N	N	N										19.5369			20.0584						20.014			20.7302				19.6859			18.7831		19.5732				21.0463		20.1539	21.5602	20.0105	20.7927	22.762	21.41	18.1032		20.2929
IGB42_00934	Transcriptional regulatory protein CreB	N	N	N													18.1546																									18.8394		17.5159	18.931	18.515			18.5788
IGB42_00937	Carboxymuconolactone decarboxylase family protein	N	N	N									20.7708	20.2398	21.3207	21.6776	20.1345	21.5952	21.1632	21.4975						20.2648			22.5409	20.8558	22.0898	22.0668	21.3537	21.416	20.2497				20.2983		20.1948	22.9383	20.3609	18.2319	20.3127	20.1319	20.4122	21.0069	19.9385
IGB42_00942	YaeQ protein	N	N	N													19.4771																												20.4589	20.0376			19.3373
IGB42_00945	Peptidoglycan-N-acetylmuramic acid deacetylase PdaC	Y	N	Y	CE4			20.0356	22.635	21.0201			22.58	22.4049	23.1919	23.6231	22.356	22.2454	21.0374	22.2788					22.9799	22.5661	18.364		22.1726	23.8207	22.3071	23.0375	24.1096	22.6163	19.7629				20.6396	20.8444	24.3401	21.6407	23.4738	23.2504	21.6686	22.0195	22.7274	22.8162	20.8645
IGB42_00946	Endoglucanase E precursor	Y	N	Y	CE2				23.4467	22.383	22.6461		23.9824	24.1773	22.6262	23.4025	23.0551	18.8456	20.3937	20.0386					21.877	20.9989					18.4941													21.3827	20.2993	20.6825			18.7001
IGB42_00952	short chain dehydrogenase	N	N	N				21.6167						18.5981			19.6711															17.1346												18.8397	19.2627	20.3161			20.5688
IGB42_00962	hypothetical protein	N	N	N													19.3038												20.5571		21.4124	22.3485		21.4968	20.2412				21.2465		20.6749	20.9909	20.2757	19.7421	19.209	19.369			18.4037
IGB42_00971	Ribosomal RNA large subunit methyltransferase I	N	N	N																										19.2412					21.2169				22.4987		19.7326	21.7327	21.8316	19.1208		19.5469
IGB42_00972	Flavoredoxin	N	N	N											19.0173	18.8161	19.2609			18.9351												18.3174												18.8138	20.717	20.7659			20.3623
IGB42_00975	ribosome-associated protein	N	N	N													19.1923														19.1582														20.1806	20.0046			19.9091
IGB42_00978	Putative multidrug export ATP-binding/permease protein	N	N	N													21.9939													19.7816									20.874			22.7805		19.6294		19.605			19.3885
IGB42_00987	hypothetical protein	N	N	N										18.8378																					19.3756				20.5097			20.0154	20.2799		19.2352	17.6081			19.2
IGB42_00991	hypothetical protein	N	N	N																											15.5699			15.1547											16.7939
IGB42_00993	Chaperone protein YajL	N	N	N				22.4593	21.4884			23.9239	22.0747	22.314	23.3541	22.9653	22.7878	23.5676	22.7968	23.5289				21.1223	20.2778	22.159	21.0345	22.5996	24.7791	22.5235	25.8216	25.9842	23.1567	25.1626	21.4914				23.2298		23.4541	23.5518	23.9158	23.4453	24.6135	24.4018	23.2232	23.0435	24.4113
IGB42_00997	Diaminopimelate decarboxylase	N	N	N										19.5916			20.15																												18.2864	18.5263
IGB42_01002	Riboflavin biosynthesis protein RibF	N	N	N					19.5387								19.4219												19.9909		19.7853	19.5621			19.8188				21.9695			21.6189	21.8662	18.608		19.3279
IGB42_01003	hypothetical protein	Y	N	Y				21.7356	19.6451	21.0077		22.5209	20.9878	20.0479	20.4819	22.1823	19.8545	20.0878	19.1566	19.6372				23.6148	21.9829				18.188	20.533	19.3342	19.2528	21.038	18.5433					18.9337		20.9947	18.2692	18.9475	20.2583	20.4329	20.6316	19.4338	19.7439	19.8659
IGB42_01004	Isoleucine--tRNA ligase	N	N	N				21.8034	20.2336					21.3243		20.5186	21.3446							21.3707					19.231	21.0345	20.7151	20.1447	19.2809	19.406	21.89				23.3469		20.9845	21.8511	20.8869	22.5963	23.1617	22.8742	19.4202		24.4285
IGB42_01006	4-hydroxy-3-methylbut-2-enyl diphosphate reductase	N	N	N																										19.3699																		19.1378
IGB42_01009	Ribulose-phosphate 3-epimerase	N	N	N				21.2403					21.3988	21.6347	22.0878	21.1675	21.5878	22.1175	23.3425	23.4598			21.3307	21.1629		20.8391			22.9157	21.9253	23.2412	23.3431	22.2671	23.1938	21.0237				21.3763			21.2479		21.78	21.2446	21.5997	22.6416	23.072	22.6465
IGB42_01016	Phosphoglycolate phosphatase, chromosomal	N	N	N				21.969			20.8294		18.9566	19.5682	18.4557	17.659	19.8656								20.7384		19.8404		20.3227		17.9975								20.5138		18.9012	17.9647	20.3292	18.6095	21.3112	20.4634	16.7731		21.4441
IGB42_01018	Helix-turn-helix domain protein	N	N	N											18.0714		19.0897	19.0884	18.9921	19.1293										20.8756	20.0585	20.2766	18.6393	20.1367					19.7956			19.8072		20.0431	20.7912	20.0194	19.3335	18.5571	19.9665
IGB42_01020	Universal stress protein/MT2061	N	N	N																																			21.5662			20.9988	20.4147
IGB42_01021	1,4-dihydroxy-2-naphthoyl-CoA hydrolase	N	N	N													17.869																						18.3124						18.8101	18.5393			19.2256
IGB42_01022	Tellurite resistance protein TerB	N	N	N																																								17.3813	18.5135	18.2879	17.9342		19.265
IGB42_01025	Succinyl-CoA ligase [ADP-forming] subunit alpha	N	N	N		20.076	22.2146	20.1196	24.0982		20.2093		22.0989	22.5079	22.5041	20.9704	22.5484	22.2131	23.0718	23.1991		20.2888	23.7448			21.2217			22.5236	22.9999	19.49	20.4922	22.1106	20.737	23.8359				25.8698		23.2901	25.4065	24.533	23.8525	20.8066	23.6659	22.7626	21.5326	21.262
IGB42_01026	Succinyl-CoA ligase [ADP-forming] subunit beta	N	N	N		21.4409	21.4123	20.0863	23.7877	20.3998	24.9543		23.3359	24.0588	23.2159	22.4916	24.5734	22.4852	22.955	23.3566		21.4811	24.3111	21.2493	21.0699	22.355	23.4626	21.1333	21.5332	23.9722	19.3552	20.0908	22.398		24.4865				26.6873	19.8061	25.103	25.0486	25.1647	24.5275	24.6538	25.0678	23.0659	20.9032	22.8709
IGB42_01027	Dihydrolipoyl dehydrogenase	N	N	N				21.4845	22.217		22.1686	22.4158	21.9194	22.3963	22.7551	22.54	22.9	23.3453	23.9148	23.6291			20.4919			21.1871		21.5477	23.8582	22.1394	24.4991	24.7554	22.0886	24.4911	22.6492				24.2658		22.5083	22.4592	23.9179	23.4366	21.665	23.2072	23.9678	23.7894	23.4373
IGB42_01028	Dihydrolipoyllysine-residue succinyltransferase component of 2-oxoglutarate dehydrogenase complex	N	N	N		24.1628	20.5266	19.5684	22.6297		22.3666			20.5892	18.4505		21.4809		19.2981	21.3674		19.6342	22.7281			19.1231				22.8114		19.5279	22.2311		24.0406	19.6613			26.7539	19.7146	23.2292	25.3196	23.8687	23.9718		23.5122	21.8477		22.7162
IGB42_01029	2-oxoglutarate dehydrogenase E1 component	N	N	N				19.447	22.0245		19.6098			18.5432		21.691	20.4521		21.4246	19.9701			22.9108							22.6782	17.2274	17.8242	19.5235		22.9513				26.2271		23.0515	24.6664	24.6385	23.6831		23.2036	20.8157		22.0687
IGB42_01030	Citrate synthase	N	N	N				22.5952	21.5198	19.4687		21.2051	20.4023	21.4626	20.5348	19.2223	22.4646	22.5639	24.303	23.6023		20.1796	22.0407			19.4354		19.18	22.474	22.9533	23.1893	23.5956	22.4403	23.342	22.3207				25.6408		22.5093	23.921	23.6622	23.9192	20.2537	23.2185	23.7913	23.888	23.8897
IGB42_01033	Succinate dehydrogenase flavoprotein subunit	N	N	N		20.1069		20.2636	20.695				19.0158	19.8463		17.0177	22.2057			19.315		20.324	20.9987							19.6301			18.3757		20.8824				24.6663		21.1615	22.5648	21.7685	21.4536	22.6772	23.2973	18.6202		22.4706
IGB42_01037	Malate dehydrogenase	N	N	N		23.1693	24.1217	26.5725	25.0687	24.9362	23.1098	28.1775	25.6226	25.7177	26.8591	25.9262	26.005	26.9819	27.5608	27.153	23.0757	21.7017	25.4317	26.4318	24.874	25.5985	24.4928	24.8359	27.5769	26.7416	28.7685	29.0135	27.7636	28.4483	24.8272		21.003	24.3574	26.5605	22.5499	25.7479	26.4571	25.637	27.12	28.1277	27.8353	27.3683	28.0405	28.0727
IGB42_01038	PTS system glucose-specific EIICBA component	N	N	N					19.0279				20.0261	20.143	20.0463	19.7084	20.1015			19.7827								21.7411		21.2885			18.2675		19.5479				22.4605			19.9542	18.785	21.2879		19.0646	19.1641	18.5269	20.6565
IGB42_01041	4-hydroxy-tetrahydrodipicolinate synthase	N	N	N			19.6496	21.9447	20.663	21.7696	21.5553	23.257	23.0711	23.759	23.9271	23.1823	23.4749	23.6794	24.8503	24.0964		20.7244	23.3628	23.2718	22.6427	22.817	22.0719	22.3921	26.2015	23.6403	25.8649	25.989	24.517	25.7619	24.5457	20.6892			25.0187	20.0558	23.4666	23.3109	25.0853	24.5295	24.2657	24.8674	24.6623	24.0507	24.2985
IGB42_01042	lipoprotein	Y	N	Y					19.6129		20.6256									18.9983		20.0011	22.7103			18.1591				21.179			20.3267	18.392	23.5094				25.6227	19.8545	22.1062	24.0517	24.3676	21.7685	18.9048	21.8068	19.8558		20.6056
IGB42_01044	hypothetical protein	N	N	N										18.9532	21.0732	21.6293	18.7558													20.8159	18.8565	19.4078	22.9725	18.7533										19.6707	20.4644	19.5369	20.5727	19.9518	19.7485
IGB42_01047	NADPH-dependent 7-cyano-7-deazaguanine reductase	N	N	N				21.0942	21.9053		20.873	22.833	19.2972	20.2437	21.3292	20.8714	21.0808	21.1829	20.7434	21.1966							20.024		23.439	19.3846	22.1881	22.1519	19.8703	21.835	20.1481				19.9116		19.5026	20.5495	21.3296	19.5492	20.6225	20.3867	21.0665	20.7249	20.3471
IGB42_01048	Peptide methionine sulfoxide reductase MsrA 2	N	N	N										19.4489		19.1169	19.8414			19.7342									18.5776	19.4296	20.0015			19.8309					18.9583			19.3763		19.2115	21.4233	20.3584			21.9956
IGB42_01049	Chitinase D precursor	Y	N	Y	CBM12								19.112	20.6458	19.4825	18.6787	19.1592			17.8983
IGB42_01052	hypothetical protein	N	N	N				21.4685	18.6786				21.7504	21.9521	18.0446	18.3611	22.2008			17.8066					21.9398					20.5738					18.2467				20.6131			19.6683		21.6282	24.3245	23.3712	18.0907		23.8912
IGB42_01053	6,7-dimethyl-8-ribityllumazine synthase	N	N	N				20.5618	20.7079				20.3932	22.3787	19.4906		22.4628		21.635	19.92			21.6659						21.3469	21.3912	19.8584	21.1259	19.645	20.9895	21.7403				23.3485		21.5713	23.3934	21.9012	22.3642	22.0967	22.7939	21.2501	18.8285	23.7331
IGB42_01054	Riboflavin biosynthesis protein RibBA	N	N	N				20.953					19.7534	21.2815	19.2281		20.5543	19.5191		19.9679									20.6365	20.354	18.6944	19.3071	19.205	19.8336	20.7582				22.0612			20.4127	20.4863	21.1014	20.9011	21.4709	19.7775	18.7305	22.2777
IGB42_01055	Riboflavin synthase	N	N	N							21.5241																			21.4179					22.0334				22.4274		21.2583		22.3759			21.4593			18.6117
IGB42_01056	Riboflavin biosynthesis protein RibD	N	N	N											19.1467			19.6577	19.578				20.7524			20.2594	19.9525		22.2034	20.3659	20.9216	21.2182	19.2818	20.6531	20.8739				22.7687		21.2944	22.4059	21.8447	20.1972	19.9257	20.3083	20.1481	19.735	18.5804
IGB42_01057	glutamine amidotransferase	N	N	N										18.3345			20.105												20.0632		18.3323	18.107			19.131				21.2551		19.1909		21.0481	19.1108	20.0597	19.7834			19.6533
IGB42_01058	Transcriptional repressor NrdR	N	N	N																										19.1262					19.0328				22.2238			19.9833	19.2811	19.0155		18.5028
IGB42_01059	Serine hydroxymethyltransferase	N	N	N		24.7045	25.5447	28.3	27.1616	27.1664	26.0508	29.1537	27.8443	27.8232	28.6244	28.1692	28.4763	29.2499	29.25	28.8373	25.3096	26.3738	27.2437	28.1539	27.0905	26.7735	26.7982	28.8191	28.5395	27.9137	29.0607	29.2553	28.0927	29.1137	27.4153	24.2819	22.1506	24.8286	28.3058	25.3171	27.22	28.0392	27.0151	27.8116	28.938	28.5826	28.6966	29.1258	28.9801
IGB42_01062	Hypoxanthine phosphoribosyltransferase	N	N	N										19.3258	19.2159	19.0105	19.069	18.8448		20.6981			20.4287						20.2989	21.1594	20.0889	18.3276	19.135	19.1737	21.8418				22.9148		19.7655	22.0424	22.3526	19.8825	18.0612	18.7929	20.409	18.5411
IGB42_01069	LL-diaminopimelate aminotransferase	N	N	N				21.2346	20.6086		20.2135		17.756	21.6428	17.8244	16.804	22.3872		17.1656	19.3165			21.0395	21.247		19.6321	21.5538	19.053	23.3889	20.3173	23.2266	22.5696	18.4019	22.1917	22.1528				23.8026		21.3248	23.1075	23.4076	22.7106	24.0419	24.0086	19.5915		24.3627
IGB42_01070	2,3,4,5-tetrahydropyridine-2,6-dicarboxylate N-succinyltransferase	N	N	N			21.7918	24.9708	23.285	22.0608	22.5441	21.1655	23.6312	24.998	24.5089	23.7923	25.5156	25.7572	25.4261	26.0027	17.8102	21.3167	23.2505	21.708	23.3683	23.6298	21.0914	22.726	25.5342	24.1954	24.7159	23.9676	22.4594	24.9158	24.5393				25.5558	20.7258	24.3938	25.1386	24.3477	25.5373	26.4136	26.3338	25.8255	25.2951	26.0071
IGB42_01081	2-aminoadipate transaminase	N	N	N																											16.3166
IGB42_01084	peptidase PmbA	N	N	N				21.0878	22.7481				21.6574	22.5053	22.5763	22.0051	22.8105	23.2417	23.1724	23.3498			23.4009	22.3316		22.1562	20.6786		24.4354	22.266	23.4297	23.5559	21.6943	22.8662	22.8297				23.4822	21.0776	22.712	23.889	23.3302	22.625	23.4201	23.5309	23.2721	22.9244	22.4939
IGB42_01086	Sugar phosphatase YfbT	N	N	N				20.94						19.3841			21.191													19.4363			17.9398		20.008				21.2426		20.0036	21.1796	20.6049	21.2377	23.6735	23.7118			23.8509
IGB42_01087	Molybdopterin adenylyltransferase	N	N	N											20.0774	19.7051		19.7159	20.6739							19.9676	20.564		20.8478	19.5831	20.6671	21.9924	20.4034	21.5564					19.4751					20.0566	21.0913	20.1088	20.0299		20.8467
IGB42_01088	Carboxylesterase 2	N	N	N	CE1									18.9037	18.66	18.4654		18.9205		19.1921											19.6364	19.8685	19.0432	20.2278					20.2463			19.1171		19.9315	21.494	20.9082			20.5047
IGB42_01089	hypothetical protein	N	N	N																										19.7107									20.6061			21.2933	20.0083		19.1309				19.6127
IGB42_01093	Ribonuclease 3	N	N	N																											19.4211
IGB42_01094	hypothetical protein	N	N	N																															21.0074				21.3279			21.5519	20.5475
IGB42_01095	Signal peptidase I	N	N	N					19.5151														20.4245							19.6954		17.8942	18.1566						22.5901		19.6991	22.5057	21.4765	20.5811		18.7499			17.7186
IGB42_01096	Elongation factor 4	N	N	N				20.0846			21.7945			19.0736			19.9673			21.2749			20.083							19.6449	21.5842	19.6123		20.4574	21.7828				22.956		20.1977	22.0726	22.6456	20.8059	22.4884	22.6605	19.459		21.2929
IGB42_01098	putative periplasmic serine endoprotease DegP-like precursor	Y	N	Y			21.2031	22.4491	22.6363	19.6596	23.9224	23.712	20.9397	20.8184	22.4348	22.769	22.7895	23.1934	22.391	23.8121		20.2226	23.4816			19.5602	19.4941	21.0217	21.8645	23.898	23.5126	25.1712	24.5626	24.5803	24.2718	20.0274		20.134	25.9677	20.403	23.8072	26.1438	24.9162	24.235	24.095	23.8123	24.089	23.1138	24.0116
IGB42_01099	Sigma factor AlgU regulatory protein MucB precursor	Y	N	Y										22.5245	20.0177	19.0553	22.7237			19.7311									20.3297	20.0584	20.4997				19.9742				22.6758		22.1702	23.5037	21.9882	22.5709	22.7488	22.5323	19.1241		21.4993
IGB42_01100	Anti-sigma-E factor RseA	N	N	N																																			20.8692			20.8737	19.4482
IGB42_01102	L-aspartate oxidase	N	N	N																																								20.0723	19.7234	20.359			19.6487
IGB42_01105	ATP-dependent helicase/nuclease subunit A	N	N	N																			19.0338																20.36			19.2766		18.4063		18.1945
IGB42_01107	hypothetical protein	N	N	N												17.692															22.1728	22.7604	19.6296	21.6344													19.7304
IGB42_01108	Hemin receptor precursor	Y	N	Y				21.7679	23.3785	23.0062	19.2744		22.9013	24.7114	23.6261	22.7712	24.1989	22.3173	22.3356	24.2962			24.6722			25.1634	22.6997	19.8514	20.3506	23.5457	20.181	19.1551	24.5951	16.2102	25.4117	18.7968		20.5683	24.5109	24.6445	25.5533	24.7915	25.8156	26.1569	24.3061	25.5952	26.4868	25.1118	24.7459
IGB42_01109	Hemin transport protein HemS	N	N	N		19.1803	19.8839	24.9973	21.6051	20.946	21.8815	20.5963	21.987	24.3236	20.3023	18.5929	24.4679	17.6623	19.7399	18.4096			23.99	24.2817	22.782	23.8359	22.9198		22.1454	22.7728	24.1985	24.2382	21.1325	23.6931	24.6963			20.039	25.3545	18.2269	25.3312	26.0695	25.9324	25.9645	26.8237	26.4919	22.48	16.42	26.2154
IGB42_01110	Hemin-binding periplasmic protein HmuT precursor	Y	N	Y				23.9364	21.9157	20.7258	21.1628	23.8348	23.549	23.1143	24.2194	25.1966	23.5306	24.1045	22.7127	23.72		20.8409	21.1991	21.3343	24.2895	24.8448	22.7458		25.4467	25.0304	24.2838	23.7634	24.7492	23.2261	23.3199				24.0184	21.5466	24.953	23.7661	25.575	25.4066	24.9083	24.9313	24.8344	24.6146	24.3087
IGB42_01115	hypothetical protein	Y	N	Y				20.3935				23.6909		18.2112	20.866	22.3317	20.3008	23.5243	23.2943	23.5403		20.3252	20.5938			20.136	20.7664	18.0507	22.2918	24.6687	23.4605	24.8869	26.3418	24.2591	21.2536				23.3129		22.2199	23.5087	21.0857	22.9033	21.7082	21.5308	24.6777	24.4329	22.3818
IGB42_01117	hypothetical protein	N	N	N								21.9563		19.2134	20.8605	20.397	19.9501	20.5253	20.3489	20.3849									21.273	20.5909	23.2733	22.727	19.8056	22.5649					20.6007		20.8441	21.1453	19.1911	20.3736	22.2259	22.1532	20.5375	20.226	21.4521
IGB42_01118	Ribonuclease R	N	N	N																										21.1816					21.4119				23.0373		22.4493	22.9375	23.2758	21.6958		20.5359	20.8491		21.5981
IGB42_01123	Cob(I)yrinic acid a,c-diamide adenosyltransferase	N	N	N				20.2113									18.6122																												19.1662	18.8793			19.1972
IGB42_01124	Tetratricopeptide repeat protein	N	N	N													18.963																						18.827					17.3964	19.4901	18.9475			18.8269
IGB42_01125	Cys-tRNA(Pro)/Cys-tRNA(Cys) deacylase YbaK	N	N	N													18.1715																												19.9971	19.8184
IGB42_01130	Holliday junction DNA helicase RuvB	N	N	N				19.4758						19.4737			21.537						19.9645						18.5109	18.7021	17.4431	17.5741			19.5784				20.9718		19.2284	20.8806	19.9784	19.734	22.5055	21.7237	17.6176		21.8328
IGB42_01134	Transcriptional regulatory protein tctD	N	N	N		22.8231	23.2092	26.6071	24.4989	25.1311	23.0275	27.0436	25.7026	25.6866	26.3768	26.3715	26.2134	26.2727	26.5016	26.4607	22.0983	22.8906	24.8721	26.5454	23.0222	24.1185	23.4793	20.1806	25.8432	25.028	27.088	26.7491	25.7986	26.1521	24.506	20.8722		21.8656	25.1981	21.1408	25.0407	25.1671	24.5978	24.9524	26.9861	26.7133	26.5889	26.3785	26.908
IGB42_01139	Methionine--tRNA ligase	N	N	N				19.3526	19.9113					20.6782			21.6813			19.5352			21.4556							20.8149	20.3566	20.0223	19.4839	18.6885	22.0065				23.4967		20.4081	21.218	20.969	21.1101	21.301	22.1632	19.9243		23.5304
IGB42_01141	Acylphosphatase	N	N	N				19.7598					19.0177	18.5791	19.5816	19.9253	19.1813	19.5979	20.6712	19.9843									20.618	18.6361	22.1706	22.7755	21.7353	22.7416					18.8882			19.7044		19.2202	21.9965	21.2462	19.5139	20.7389	20.8006
IGB42_01142	Thermoresistant gluconokinase	N	N	N										18.7748			20.36																						19.4268			19.6464		19.6066	22.6182	21.7193	17.3335		22.3393
IGB42_01144	hypothetical protein	N	N	N													17.8213																						20.8314			19.2055	17.8988	16.6432	17.0663	16.9217			16.5332
IGB42_01147	Alpha/beta hydrolase family protein	N	N	N										19.1074			19.0304		18.555	18.8957											18.9631	18.937							19.1207		19.845	19.4328			19.9436	19.4997			18.7866
IGB42_01150	Ribosomal RNA large subunit methyltransferase M	N	N	N																																			17.8377			19.6324		19.8401	21.7752	21.2656
IGB42_01151	Large-conductance mechanosensitive channel	N	N	N																										19.9977			20.7069		19.9734				22.5422			22.0752	19.8475	19.4573		21.0281	18.7804		19.657
IGB42_01153	Histidinol-phosphate aminotransferase 2	N	N	N			20.8	25.8435	23.9716	22.0204	21.7052	27.0665	23.8999	24.9714	25.6017	25.0243	25.4845	26.4486	26.1006	26.5297		21.4842	23.8314	22.8694	23.8556	23.5703	24.6858	23.938	26.151	25.4058	27.6351	27.8895	26.6185	27.5673	24.3735			20.6128	25.1817		25.1226	25.6365	25.1326	24.3919	25.0539	24.7813	25.394	25.1235	26.8131
IGB42_01156	LOG family protein YvdD	N	N	N									18.4403	18.8288	19.4134	18.3023	19.5166			19.1571										19.5114	20.1338	20.4657	19.3718	20.5495					18.1147					18.963	20.8374	20.1034	18.5918	18.4351	20.7558
IGB42_01157	P-protein	N	N	N				20.8311					16.6484	19.9204	18.64		20.4142	19.0482	19.1582	18.9316								20.6868	20.0885	21.0298	18.5506	16.7325	20.686	20.4143	21.8483				22.4439		20.3796	20.8577	21.6466	20.2319	20.4036	21.204	23.048	22.5018	22.5755
IGB42_01158	Phosphoserine aminotransferase	N	N	N				22.4092	21.8579	21.4205		23.4731	22.1507	23.0958	23.9379	23.0231	23.0532	23.7114	24.6058	24.066			20.92			20.6079		20.0181	24.8397	23.4859	25.2008	25.4952	23.1047	25.0469	22.4672				23.2361		21.753	22.8241	22.3302	23.3257	24.0233	24.0492	23.3111	24.5648	23.887
IGB42_01161	DNA gyrase subunit A	N	N	N										19.6304			19.7651						20.3525							20.8756					21.1261				22.8175			20.5602	21.2306	20.7517		20.8849	18.2945		20.9476
IGB42_01162	Outer membrane protein A precursor	Y	N	Y		22.7026	23.473	22.0077	24.5777	20.0851	21.3592	22.2381	24.5356	23.9385	23.9373	23.518	24.0717	22.9666	24.5579	25.2968		23.3034	25.1105	20.1498		21.5181	19.0301	25.6894	21.1025	26.6865	23.6146	26.2612	26.8029	25.7376	26.2173		20.5575		27.4509	19.3013	24.4024	26.6316	24.883	26.6862	23.9398	25.8385	25.9807	25.1288	25.6166
IGB42_01163	Outer-membrane lipoprotein carrier protein precursor	Y	N	Y						20.9142		21.6479	23.2594	21.1653	23.5804	24.1709	21.3383	21.6496	22.75	22.2286						22.1712			20.9589	23.0904	21.835	22.7489	23.383	22.4565					19.2566		23.1237	20.6086		21.8292	21.9304	21.9406	22.4877	22.7045	21.4504
IGB42_01165	Serine--tRNA ligase	N	N	N				24.604	19.1739	20.0526	20.9315	22.4319		22.1592		16.9102	22.4309	19.2609	18.4622	19.3617			21.6037		20.4839	20.8688	21.1449		24.7434	19.9769	22.7736	23.0197	18.589	22.6216	23.5877				24.3002	19.9298	22.8709	24.1661	24.3652	22.8699	23.2245	23.9169	20.2153	17.2748	24.7237
IGB42_01167	Modulator of FtsH protease HflK	N	N	N																			19.4968							18.9924					18.9972				21.6615			19.1437	18.6186	18.3279		17.9964			17.5656
IGB42_01168	hypothetical protein	N	N	N								21.1991	21.3654	20.5648	22.1158	21.5503	22.0183	21.2196	22.56	21.8717									20.0032	20.9567	23.1087	22.9691	22.1152	22.6784					19.7857			18.619		20.8034	22.2164	21.6745	21.4381	21.6902	21.8472
IGB42_01173	Type II secretion system protein D precursor	Y	N	Y																										20.3328					19.5064				22.5749			20.3587	20.3317	20.2495		20.5837			19.5203
IGB42_01194	putative binding protein component of ABC iron transporter precursor	Y	N	Y									19.1299	19.3214	19.9272	20.254	19.6675	18.795												19.9523	19.2018	19.6815	21.1596	19.7541										20.0916	18.7545	18.9538	19.7739	20.1415
IGB42_01195	M61 glycyl aminopeptidase	N	N	N				19.667															22.1671							21.5199					22.23				23.3564		21.7797	23.4871	22.5678	21.5106		20.4575	20.108		20.3069
IGB42_01198	GTP-binding protein TypA/BipA	N	N	N			20.5267	24.6405	21.8538	22.1979	21.0812	21.3568	23.6872	24.7099	24.8072	23.9449	24.5312	24.633	25.2589	24.629		20.2364	23.2661	23.9209	22.1423	22.4316	21.7578	20.3319	23.9485	22.7276	24.617	24.445	22.4735	24.8361	24.1793			19.3859	24.6311		23.8786	23.7038	24.0741	24.0045	25.0535	24.9256	25.1543	24.8746	25.2351
IGB42_01205	Formyltetrahydrofolate deformylase	N	N	N										19.6231												19.7457				19.6442	19.7839	20.0288	20.7155		21.094				21.8046		20.2616	20.9106	20.1644	19.9879	19.5049	20.3897	21.3521	20.6276	20.6777
IGB42_01208	Putative ParB-like nuclease	Y	N	Y									18.5558	18.2275	18.6984	21.1176				17.8223										20.1169	17.3803		19.2241											18.0888	17.8698	17.4879	18.7825	18.5747
IGB42_01210	Phosphoribosylglycinamide formyltransferase 2	N	N	N				19.2562						19.4091			21.2345			17.8433										18.5992	20.1268	19.3332		17.6245	19.0167				20.5152			19.8207	17.9893	21.674	23.718	23.3475	18.6833		23.5981
IGB42_01214	Histidinol-phosphatase	N	N	N				20.824					20.0527	20.2654	21.1614	20.7463	20.5798	21.9407	20.4987	21.5907					20.9983	19.8916			21.4842	19.2058	20.8146	22.1935	21.0294	21.453					20.414					18.6697	20.2689	19.8417	20.0467	21.0283	20.8092
IGB42_01218	Adenylosuccinate synthetase	N	N	N		19.7314	20.923	25.0941	23.017	23.1141	23.6558	24.448	23.5533	25.0233	25.3817	24.3209	25.1957	25.2862	25.9588	25.6773	19.1682	19.969	23.7409	21.4272	23.6419	23.3525	24.0661	21.3511	24.7581	23.7755	26.8695	26.4582	22.725	26.1327	23.0025				23.5082		24.0556	23.915	23.5852	24.4886	25.8702	25.5818	26.1796	26.104	26.072
IGB42_01219	ATP phosphoribosyltransferase regulatory subunit	N	N	N																			19.8246							20.1297		17.7472	18.2299		20.3992				21.9959		19.0838	22.1345	19.9144	20.5063	17.1951	19.4722	19.0141
IGB42_01221	Modulator of FtsH protease HflC	N	N	N					19.8498														19.2474					20.6359		20.7468			20.2129		21.3647				23.6491			23.0191	20.4695	21.6481		21.7347	18.953		20.1093
IGB42_01222	Modulator of FtsH protease HflK	N	N	N																19.2691										20.9068		17.3512	20.1187		21.8648				23.5126			22.9756	20.3754	21.4098		20.5522	19.7312		18.873
IGB42_01224	RNA-binding protein Hfq	N	N	N													19.1876			18.784										19.3168	17.9993	20.0886		20.6183	19.473				20.4581					20.2871	21.2407	20.3995	19.8652	18.4332	22.6029
IGB42_01225	GTPase Der	N	N	N									20.3075	19.7625			19.5792													20.0807		18.3676	18.5244		20.5702				19.6323			20.0705		19.9938	22.1015	21.6546	19.9385		20.9406
IGB42_01226	Outer membrane protein assembly factor BamB precursor	Y	N	Y					21.0483																					19.1692					21.5407				22.6593		21.0518	22.4391	21.9764			20.1163
IGB42_01228	Histidine--tRNA ligase	N	N	N					19.5323								19.001						19.8474							20.2642	18.4252	18.8186			19.9827				22.3095		19.4456	20.2992	20.5219	20.6598	18.8758	19.551			18.3867
IGB42_01231	bacteriophage N4 receptor, outer membrane subunit	Y	N	Y									21.1634	21.498	20.6512	20.9456	22.0554			19.1562						19.9772	20.0437	20.3706	18.7274		18.6728				20.5707				20.4056		20.6686	20.8119	22.5319	20.6407	20.201	20.3057			19.0789
IGB42_01233	Nucleoside diphosphate kinase	N	N	N									22.4764	23.2887	22.8852	22.1563	21.9139	20.7629	22.2864	22.2671			21.3755	20.9525	21.366	21.1426		21.5867	18.9915	22.9991	22.4664	22.9633	23.2524	23.0626	20.1803				21.3366		20.5211	20.7685	19.2929	22.8372	23.1765	22.8475	21.7099	21.7385	18.011
IGB42_01235	Phosphoserine phosphatase	N	N	N									21.5314	21.438	20.8109	20.8549	20.565			18.6873			21.0739			20.7311	20.5899		20.7874	20.9071					20.5263				21.4117		20.9779	22.0414	22.6182	21.3033	21.7003	22.0504	20.5426		20.4827
IGB42_01239	Single-stranded-DNA-specific exonuclease RecJ	N	N	N																										17.8498					18.1786				19.239				18.3358
IGB42_01247	Threonylcarbamoyl-AMP synthase	N	N	N					20.6748					20.0924			20.1541									20.0054				19.7314					19.8193				20.6227			20.5507			19.9114	20.6317			20.9406
IGB42_01248	Dihydrofolate reductase	N	N	N				20.6097	21.4038					20.5887			21.0413			20.5282									21.9425		21.8397	21.2786							21.6705			21.2351			22.0629	21.5472		19.9014	21.891
IGB42_01251	Cysteine synthase B	N	N	N				21.3672				20.3102	20.4569	20.6172	21.8751	21.1508	21.5319	21.845	23.1592	22.3467									20.4185	21.2229	23.8895	24.2025	22.6007	23.7451					20.8942			20.1084		21.9601	23.3404	22.9463	22.3279	22.8292	23.197
IGB42_01252	hypothetical protein	Y	N	Y				21.134	21.4846	20.7168		21.4893	24.664	22.7813	26.1371	26.9547	24.4654	25.7025	25.7445	25.4116			20.6259	21.3351	21.8062	23.0655		20.5534	23.1126	26.2448	23.9827	23.9901	26.9135	22.7833	21.3023				23.0362	19.779	22.2505	23.3516	22.4978	25.102	24.705	24.8849	25.2695	25.6242	23.8074
IGB42_01253	Zinc-type alcohol dehydrogenase-like protein	N	N	N				22.7942		20.5487		22.2128	20.8686	21.1416	21.7437	20.8685	22.0919	21.8474	22.3129	21.9888			19.9971			20.1328		19.7679	21.5657	21.2057	24.6062	24.1083	22.4891	23.5676	18.781				20.6976		21.1269	20.9516	19.8066	21.5325	23.5059	23.0128	22.0115	22.0445	23.0414
IGB42_01258	ADP-L-glycero-D-manno-heptose-6-epimerase	N	N	N					20.7963				20.3056	20.0961	19.6225		20.0072			20.3592										20.6576	19.0009	20.2113	18.9664	20.4681	21.6538				22.1677		20.2827	22.5326	22.9019	20.3336	18.6479	21.0355	19.6439		20.326
IGB42_01259	hypothetical protein	N	N	N	GH9;CBM30			20.6227						21.1117	19.7494	19.9987	20.9411	22.5947	22.9025	22.8279			20.4715	21.6105			19.9689		22.1637	20.1735	22.8885	22.6023	19.8302	22.7541	20.6439				21.9551		19.7673	21.2248	20.0343	20.082	20.337	20.687	22.6558	22.8495	21.5417
IGB42_01260	Beta-glucoside kinase	N	N	N																																			18.2268						20.6174	19.7493			19.2655
IGB42_01262	hypothetical protein	N	N	N																														17.4751								17.2963		17.3651	17.6758	17.3488			18.2699
IGB42_01270	Lipid-A-disaccharide synthase	N	N	N	GT19																										18.2401
IGB42_01271	Acyl-[acyl-carrier-protein]--UDP-N-acetylglucosamine O-acyltransferase	N	N	N							18.3554			19.1057			19.7429													18.5035	18.814	18.593		17.3934	18.5703				21.2836			18.916		19.9441	20.6219	20.676	18.7496		22.1207
IGB42_01272	3-hydroxyacyl-[acyl-carrier-protein] dehydratase FabZ	N	N	N				21.826						20.3969			20.7742													21.52			21.1345		22.2963				22.82		21.037	22.2279	22.1899	21.7394	21.642	22.1718	21.9119	21.6828	22.7259
IGB42_01273	UDP-3-O-acylglucosamine N-acyltransferase	N	N	N																																			18.06			19.4163		19.9115	19.7906	20.7253			21.5279
IGB42_01274	Chaperone protein Skp precursor	Y	N	Y									19.1449	20.1679	19.45	18.9082	21.9157	19.5974	21.2956	20.7473							20.3727		20.4633	19.4626	23.2155	21.9889		21.1444	19.3035				20.2			18.7097	18.0854	22.2193	23.691	23.4648	21.356	18.7388	23.1807
IGB42_01275	Outer membrane protein assembly factor BamA precursor	Y	N	Y																						20.675						19.0849			21.219				21.9595		20.0253	19.667				19.1345
IGB42_01277	1-deoxy-D-xylulose 5-phosphate reductoisomerase	N	N	N				21.3202					20.2814	20.8143	21.6923	21.1074	20.7351	22.0972	22.2744	22.2711							21.1111	20.3365	22.1091	21.221	22.8053	22.5221	21.4382	22.5624	20.1241				20.953			20.2932	20.4176	20.7923	20.922	21.4199	21.9339	22.405	21.2733
IGB42_01279	Ditrans,polycis-undecaprenyl-diphosphate synthase ((2E,6E)-farnesyl-diphosphate specific)	N	N	N										18.6412																	18.798														20.3625	19.4765			19.8013
IGB42_01280	Ribosome-recycling factor	N	N	N				22.8853	19.9759		20.765			21.7729	18.2406	18.5513	23.1555			19.4457	18.7575	19.6439	19.8854	19.5141		15.8684			19.3615	18.9654	21.1236	19.4078	17.7219	19.7942	22.506				24.285		19.8874	22.9701	22.5029	22.6878	25.6465	25.0845	18.9769		25.4473
IGB42_01281	Uridylate kinase	N	N	N										20.119	19.6061		20.0674		19.1484	20.2265										19.7547	22.021	19.7797		20.7035	19.8824				21.7514			22.0413		19.6007	21.6666	21.1942	20.8529		18.4708
IGB42_01282	Elongation factor Ts	N	N	N		22.4898	23.29	25.7127	24.7632	24.0848	24.5243	20.6371	25.0369	26.8107	25.8715	24.5271	26.3876	25.1873	25.8448	25.3689	19.8294	23.3868	25.4131	23.6672	23.1767	24.0414	24.4035	21.0481	26.7808	24.7286	26.545	22.8008	22.6755	19.9614	26.4999		19.6234	20.9976	26.8405	21.5183	25.0897	26.6499	25.9376	26.2432	27.6871	27.2959	25.7775	23.7153	27.4032
IGB42_01283	30S ribosomal protein S2	N	N	N		20.1243	21.0313	19.6549	23.8379	19.0369	24.1952		18.2029	19.9613	19.022	17.8433	20.2586	16.6777	21.1629	22.0068		20.3112	25.205	20.4498		16.7676		23.8481	22.6046	25.1923	20.7263	21.8053	22.0989	23.1349	26.5371				27.4476	19.5831	25.5107	26.94	26.4557	24.6269	18.0911	23.6572	23.1447	19.1782	22.3519
IGB42_01285	mce related protein	N	N	N																															17.1888				18.2994					16.0123		16.0509
IGB42_01288	Glucosaminate ammonia-lyase	N	N	N				25.358	24.3705	23.0741	23.7075		22.8881	23.8613	21.6334	21.6413	24.9292	21.8548	20.9699	21.7839	20.324	21.7128	25.3608			22.8535	21.2775		22.5974	22.8618	20.7318	20.6879	20.8029	18.7769	24.1094				25.2362	21.3335	24.2871	25.0122	25.2551	23.7243	25.9095	25.5042	21.6062	20.1264	26.1273
IGB42_01292	Response regulator protein TodT	N	N	N										19.7495	18.5919		21.896						21.3244							20.3666	20.3726	19.1719			20.7506				20.9285		18.8137	19.2367	20.5009	20.5888	23.3661	22.3386	19.197	18.6043	22.061
IGB42_01296	Carnitinyl-CoA dehydratase	N	N	N																																			18.4772			19.1137		18.6227	19.0075	19.1673
IGB42_01297	protease TldD	N	N	N					22.715	22.0474		22.1022	22.3951	22.935	23.6422	22.8204	22.5353	23.8237	24.8433	24.2975			22.2318		22.4658	21.7365	21.6779	20.9514	23.8527	23.4113	23.8885	24.0616	22.1467	23.9229	23.097				23.8007		22.5711	24.0498	23.2118	22.9018	23.1365	23.2483	23.6651	23.7625	22.6637
IGB42_01298	2-oxoglutaramate amidase	N	N	N				20.4388						20.3057	19.7556	18.7358	21.7998		19.2189	19.9454									20.6839	19.1207	21.6748	22.5961		22.2718					21.4561			21.5591	19.5017	20.9847	23.2474	22.3227	20.2382	19.6309	21.6997
IGB42_01300	Glutamate-ammonia-ligase adenylyltransferase	N	N	N				21.0858						18.397			19.0564													17.4872	18.0464	18.1395		17.438	19.0982				20.1737			18.425	19.3096	19.2727	20.4743	20.8639			21.711
IGB42_01302	Aspartate--tRNA ligase	N	N	N			19.9815	23.6646	21.8002		21.4197		17.7405	21.884	19.01		21.7909	17.5922	18.3214	19.8243		19.6995	23.6362		20.9741	19.7828		20.9015	23.524	23.1587	21.6015	21.77	20.7602	21.8407	24.4644				25.3275	18.9218	24.1719	25.5627	25.471	24.8175	24.009	25.0899	21.6472		24.976
IGB42_01311	Gram-negative bacterial tonB protein	N	N	N									18.4688	20.2181	19.7967	20.4822	18.5171	18.8691	21.7277	20.9034			20.845							20.7198	21.8515	23.4601	22.6897	22.7085	19.1746				17.0415			20.3803	19.1778	21.2032	20.4145	19.7864	21.8256	21.1378	20.6124
IGB42_01314	periplasmic protein	Y	N	Y										18.4881			18.6481														18.1223	18.3894	21.0481											20.0122	19.4296	20.3381	17.9207	18.4188	17.8998
IGB42_01324	Nickel uptake substrate-specific transmembrane region	Y	N	Y			19.5752	24.1216	24.1632	21.1526	24.2291		23.6669	23.7316	23.9275	23.8765	24.9721	20.8164	20.756	22.3504	18.4762	20.2175	23.7295	21.1453	23.6396	24.6367			22.5722	21.9745	21.0925	21.3637	20.622	18.5999	25.2783	19.3781		19.1388	24.7231	20.6555	26.1831	24.5603	26.5039	27.2104	26.6241	26.6381	23.6492	21.4785	26.3815
IGB42_01325	hypothetical protein	Y	N	Y				23.7649	22.5062	22.6413		24.776	25.4011	24.3145	26.108	26.4935	24.5115	26.232	25.3812	26.1931		20.9422	22.4786	23.8242	22.8215	25.6543	22.2664	20.4961	25.1365	26.8184	26.4632	27.4566	26.9445	26.6048	22.6085		19.8534	24.1008	23.9843	23.8461	26.0185	24.7143	25.1288	27.568	26.7437	26.7492	26.6771	26.6751	26.0914
IGB42_01327	putative TonB-dependent receptor BfrD precursor	Y	N	Y		23.7594	21.7703	24.4268	24.8954	23.8245	24.5713	20.6659	24.4824	25.2622	24.6527	24.4363	24.9869	23.746	24.0308	25.2828		20.08	26.3634	23.0997	22.3409	26.1584	25.6505	24.2855	21.8811	25.3369	21.8631	21.506	25.4211	21.3309	27.0799			20.862	26.4658	25.9676	27.1855	26.5826	26.699	26.5399	25.4051	26.0804	26.6755	25.8779	25.4672
IGB42_01328	PKHD-type hydroxylase	N	N	N										18.6811			18.2838			18.1199									18.8716	19.0033	18.54	17.5942	19.0453		18.8776				22.2978			18.9911	19.1871	18.4088	18.6837	18.5981	20.803	21.3719	20.6172
IGB42_01331	hypothetical protein	N	N	N																											19.8682														18.7035	18.4176
IGB42_01332	putative oxidoreductase YdgJ	N	N	N	GH109									18.198			19.5231																											18.7807		19.1584		16.9301
IGB42_01333	Glutathione S-transferase GST-4.5	N	N	N					19.047											18.9694									21.8674	20.1835	21.2042	21.6818	18.3385	21.55					19.4265			19.2873	19.2188					18.242
IGB42_01337	Acetyl-coenzyme A carboxylase carboxyl transferase subunit alpha	N	N	N					19.3287					18.9862									20.5676							20.0819					21.5414				22.4043		20.037	21.839	19.6242			20.1539	19.7069		20.7977
IGB42_01338	Flagellar assembly factor FliW	N	N	N			20.3982	22.5672	21.4687				20.8568	22.1436	21.75	21.683	23.5837	20.7125	21.1576	21.5117			20.4579	20.101					23.5498	20.7374	22.5737				21.456			19.5982	22.2			21.7108	21.5	21.6337	24.1314	23.3109	20.7892		24.1181
IGB42_01339	anti-sigma28 factor FlgM	N	N	N										22.0611			22.0954			19.1983											18.4914	19.2359	19.2457											18.8611	18.8719	18.4084	18.7284		18.6711
IGB42_01348	Transcriptional regulatory protein ZraR	N	N	N													20.0915													18.703												19.016			20.5152	20.0712			21.6086
IGB42_01351	Putative anti-sigma factor antagonist	N	N	N													19.1495													18.2777														18.6212	20.44	20.155			18.8645
IGB42_01353	Chemotaxis protein CheV	N	N	N		22.0991		20.9368	21.3521		21.3971		19.5126	20.2197			20.936	17.1165		19.5765		21.0346	22.6181			20.8409	21.7969			21.1375	16.9045	17.3439	18.932		22.7118				23.9848	20.354	21.1388	23.1966	22.0335	21.0947	19.0239	21.3501	19.65		19.1779
IGB42_01354	Chemotaxis protein CheV	N	N	N													19.0728		18.0041	18.5997										21.054					20.1				22.1053			20.8732	18.9529	20.2071		20.4818	19.1006		19.24
IGB42_01355	Chemotaxis protein CheY	N	N	N			20.2326	22.5047	21.6686				21.9765	21.9188	22.6246	22.6835	22.8315	22.2216	23.5982	22.2493			21.0887	20.9428	22.4416	21.6986	22.0581		23.0375	21.0309	22.8443	21.4402	20.1796	20.1136	21.2788			21.075	22.1334		22.9752	21.9347	21.3727	21.8826	24.5596	23.3781	21.4395	21.7733	23.7754
IGB42_01356	chemotaxis regulator CheZ	N	N	N				20.5774					19.4532	20.312			20.7872	19.0967	19.3492	19.0209										20.0593					20.4096				22.3033				20.2374	20.0132	19.8598	20.7114	19.5325		21.3933
IGB42_01357	Chemotaxis protein CheA	N	N	N			19.787		20.8243								18.1671						20.3573							20.4435			18.4358		22.7102				22.4554		20.8375	20.1663	20.7028	18.943		20.1647
IGB42_01358	biofilm formation regulator HmsP	N	N	N		18.1526	21.265	25.4901	23.2175	21.6629	22.8152	21.7151	22.1967	23.5746	21.436	20.8447	24.7731	22.7533	22.9825	23.1809		20.2448	22.4917	23.8408	22.9231		21.4057		25.665	21.9687	26.0057	22.6932	21.4447	20.1117	23.5271			18.1223	24.1857	17.7313	24.0908	23.2771	23.6421	23.3418	25.5226	25.1838	22.1998	21.141	25.4947
IGB42_01359	hypothetical protein	Y	N	Y																18.5158			19.8168							18.7015		18.3739			21.9403				23.6869			22.1932	19.0768	19.2844
IGB42_01365	Proline/betaine transporter	N	N	N																										20.1603					21.2945				21.1072			21.439		20.6404		19.8857
IGB42_01366	Fumarate hydratase class II	N	N	N													19.2089	20.4294	19.9425	20.8464									24.0184	18.2163	22.8762	22.4592		23.1208	18.8191				22.4612		20.4215	23.1681	20.7879	20.8186	19.5742	19.9503	20.6045	19.4321	21.6058
IGB42_01367	putative ABC transporter ATP-binding protein	N	N	N					21.0701				19.0412	21.9975			22.4526			18.9625			22.1407	20.7174		20.3669	21.504	23.5065	22.0906	22.298	21.2848	21.5915	19.996	22.917	22.2022				23.9143		21.2464	23.5685	22.5632	23.0086	23.1679	23.4574	20.387		22.1176
IGB42_01376	2-keto-3-deoxy-galactonokinase	N	N	N										17.2803			17.4415																						19.2047				18.1943	17.9262	18.2045	18.4948			17.9144
IGB42_01377	L-arabinose-binding periplasmic protein precursor	Y	N	Y				21.2106	24.8697	23.3094	22.6059	22.6513	25.377	24.5372	25.9318	26.0905	24.7566	24.9893	24.8668	25.2083					22.2172	24.1502	21.842	20.0458	24.8724	25.1435	24.2175	24.7791	25.5238	24.0277	19.7132			21.6668	22.7792	21.4137	24.8331	23.0942	24.5818	25.5016	24.7159	24.5936	24.5831	24.8693	23.4759
IGB42_01382	Aldose 1-epimerase	N	N	N										19.1307			20.7355																		19.1294				18.5829						20.8795	20.2325			20.103
IGB42_01384	2-dehydro-3-deoxy-6-phosphogalactonate aldolase	N	N	N											19.5014	18.9689	19.3464	18.7878	19.6265	19.4767									21.1686		20.135	20.1449	19.6522	19.911											19.328	19.2225	18.8965	18.82	19.5166
IGB42_01385	D-galactonate dehydratase	N	N	N																											16.1389			16.411															15.614
IGB42_01401	Alpha/beta hydrolase family protein	N	N	N																										19.6645	18.6257	19.9276							19.637
IGB42_01404	Carbonic anhydrase 2	N	N	N										19.391																				18.5119	20.1351				22.5684		21.0309	18.8553			20.4188	20.7624	19.8076	19.4899
IGB42_01412	hypothetical protein	Y	N	Y									20.8296	21.0953	20.5638	21.0009	21.7479	21.0145	19.5849	20.5451										20.4861	19.1506	20.6455	21.8456		19.822							20.0485		21.5211	20.1298	20.0006	20.7824		19.8578
IGB42_01414	Dihydroxy-acid dehydratase	N	N	N				21.3693	21.9823	21.1157	22.0498		20.2135	22.4345	19.8755	18.8315	22.9817	17.8843	19.671	21.2327			21.7652					19.7338	22.5934	22.3817	21.7754	21.5568	21.4648	20.0212	23.7927				25.5617		20.9662	22.5802	22.8143	22.3837	22.5523	23.694	21.9583	20.216	24.1063
IGB42_01418	Guanosine-5-triphosphate,3-diphosphate pyrophosphatase	N	N	N										19.1659	18.3665		21.0366			19.2606										18.8813	19.6796	18.3628	18.8154						19.2348			19.6303	19.8859	19.914	21.7485	21.0986	20.5306	19.1352	21.2866
IGB42_01419	Phosphate-specific transport system accessory protein PhoU	N	N	N				20.3868						19.5108			19.8263												19.5562		19.1453	18.6221	18.9695		20.5941				20.3322			20.0068	19.8036	18.3123	21.173	20.6154	18.6606		21.1471
IGB42_01420	Ribose-5-phosphate isomerase A	N	N	N				21.6914					19.6089	20.1704	20.8541	21.3289	20.5181	20.4198	21.2063	21.0689						20.1598		21.3815	21.2612	20.3425	22.3382	22.1051	21.6212	22.1047	20.885				20.5445		20.7253	20.0007	19.7118	20.612	22.6675	22.3092	20.4081	21.2679	21.3867
IGB42_01435	Glutamate synthase [NADPH] small chain	N	N	N			20.6418		21.0843	21.3845	21.7704	20.7623	20.8753	21.4022	21.2289	21.4356	21.1721	22.7404	23.7059	22.4315			22.8738		21.0854	20.6677	22.2497	21.017	24.2034	22.2218	22.8554	23.5652	23.1129	23.0712	23.0578				24.2764	19.3466	21.3757	20.9026	22.3136	21.0437	18.8322	20.8589	21.3461	21.7307	20.4361
IGB42_01436	Glutamate synthase [NADPH] large chain precursor	N	N	N			20.9541	22.1975	24.3035	21.4571	23.9896	22.2061	19.4796	23.1715	20.5349	20.2185	23.6076	25.2183	25.1081	25.617		21.9508	25.4346		19.7152	22.546	20.9586	20.9009	26.8017	25.1865	26.3246	25.4062	24.1411	25.34	25.6003	21.2754			26.8013	19.4078	24.5165	24.0204	25.1131	23.566	21.9909	22.763	25.4728	24.6892	24.2964
IGB42_01437	Gluconolactonase precursor	Y	N	Y									21.0913	21.1399	20.0343	21.4854	19.8379			19.0394											18.465													19.7978		19.3274	19.1706
IGB42_01438	Coproporphyrinogen-III oxidase, aerobic	N	N	N				20.2705					19.3637	22.7657	22.2126	21.1827	21.1589	20.8494	21.711	21.9595									20.9345	21.0401	22.015	21.8699	21.8398	21.6596					22.2482			19.2854		19.2527	19.9988	20.1613	20.6572	22.6002	20.2919
IGB42_01439	hypothetical protein	Y	N	Y				20.4387	21.6638	22.6355	23.5791	19.7729	25.1585	23.987	25.6005	26.0767	24.2515	24.095	25.7991	24.8206				22.1813	19.3462	23.4439	19.6459	21.0864	22.5882	25.7851	24.1859	24.8634	23.8915	24.2034				19.7499	21.9046	20.6587	22.9898	21.306	23.0512	24.8091	25.4014	25.0799	24.0855	25.3578	24.2677
IGB42_01441	Carbohydrate binding domain protein	Y	N	Y	CBM5				19.728		20.2155		20.7858	23.6888	20.0802	20.6042	21.9943	18.8671		20.0431				18.7366
IGB42_01442	Chitinase A1 precursor	Y	N	Y	GH18;CBM5			21.2284	26.2523	26.9731	25.5996	21.19	29.1614	30.6185	29.3978	29.2343	29.502	27.2806	27.9234	27.748		19.3974	18.1648	19.1718	24.9953	23.5768	20.5297	24.1571	21.1429	21.3967	22.4929	22.6813	21.9746	21.4064		18.6653		19.9948	19.5748	23.5854	23.5331	21.379	21.4355	24.8134	24.9331	24.8067	20.9999	20.0311	23.6704
IGB42_01444	Aspartate 1-decarboxylase precursor	N	N	N										19.7624	18.8295	19.1963		20.4712	20.1682	20.1391								21.1207	22.713		20.0583	20.9283	21.8735	20.6518	18.1447				19.32				20.5679	18.2091	20.3073	19.77	20.0446	19.7656	20.6754
IGB42_01446	Exoribonuclease 2	N	N	N										19.4105			19.3355																		19.2532				19.6184			19.4153		18.5594	19.2687	19.512			19.91
IGB42_01449	3-oxoacyl-[acyl-carrier-protein] reductase FabG	N	N	N										18.418			18.2752														19.6185		18.3279														18.4942
IGB42_01452	hypothetical protein	Y	N	Y							20.1026	20.6434	20.5796	21.2154	18.8285	20.7667	22.5684		16.7532	18.9495							17.9893		28.1446	19.7564	25.6556	26.4333	25.2887	25.7012	20.4881				20.1982	20.3548	21.7215	16.5111	20.4125	23.3355	23.0387	23.2036	21.5891	21.445	21.7024
IGB42_01453	Peptide chain release factor 1	N	N	N																																									18.4113	18.2316
IGB42_01464	Histidine ammonia-lyase	N	N	N																												20.3789		19.1423
IGB42_01472	3-oxoacyl-[acyl-carrier-protein] reductase FabG	N	N	N																											18.6124	18.8063												18.437	18.2906	18.0155	18.6906		18.562
IGB42_01474	hypothetical protein	Y	N	Y				21.4269	21.5933			20.9123	23.7314	22.5638	23.928	24.809	22.0646	22.5651	23.2153	23.1628			20.6532	20.9997		22.7178		22.0079	20.7804	23.8958	22.6349	23.2371	23.6878	22.8914	21.6578				21.0287	20.7012	22.9979	20.1951	21.594	22.4201	22.4739	21.9868	22.1886	22.8847	21.5079
IGB42_01477	Phosphoribosylamine--glycine ligase	N	N	N				20.4289					20.4246	20.6768	18.7798		21.9998			18.4917		20.5857	20.952	21.302		21.249			19.3484	19.1899	18.7173	17.7824		17.0392	20.3513				20.1186		20.3788	19.3832		19.9722	23.6058	22.981	17.7994	17.0215	23.4353
IGB42_01479	Bifunctional purine biosynthesis protein PurH	N	N	N				21.74	22.0946		22.9597		20.3646	22.8221	19.3638	18.0535	23.0168	21.8777		21.7471	21.605	21.068	23.8911			20.5674			19.4688	21.8035	21.0106	21.1141	20.6888	21.2513	23.2628				22.8488		21.9022	21.3513	22.6751	21.3797	22.455	22.7573	22.7801	21.3942	23.6176
IGB42_01482	hypothetical protein	N	N	N											20.126		18.5436			16.6163										17.9155	17.1839	17.0386	18.2732		18.2081				19.5782					18.3472	18.6741	17.8547
IGB42_01485	Aspartyl/glutamyl-tRNA(Asn/Gln) amidotransferase subunit B	N	N	N				22.2956	19.2998				18.8296	21.4867	20.9273	18.9944	22.4743	21.6626	22.7214	22.4509		19.0771	21.3609			19.6544	22.3866	20.4873	24.397	22.2924	24.3587	23.0763	19.9221	23.5019	22.5992				23.7525		21.8555	23.8412	23.4878	22.3595	23.154	23.4184	23.2113	21.0411	24.2789
IGB42_01487	Glutamyl-tRNA(Gln) amidotransferase subunit A	N	N	N				23.308				21.824	18.8241	22.2599	20.4817	18.6454	22.7546	21.9731	23.5634	22.5925			21.7905				22.0684	20.6667	24.0024	22.4747	24.6777	24.4192	22.0006	24.4518	22.1245				23.4372		20.0562	23.1606	22.3044	22.7844	23.2544	23.581	23.221	22.2392	24.2396
IGB42_01488	Phosphoheptose isomerase	N	N	N				24.022	20.38	20.183		22.6745	20.2805	20.6026	21.0424	21.8676	20.7629	21.4546	21.1319	22.0619					21.6528				23.5041	19.8041	22.3654	22.93	21.7918	22.3343	21.8476				21.5588			20.6602	22.0086	20.2354	21.9973	21.6567	21.809	20.9788	22.2849
IGB42_01489	Glutamyl-tRNA(Gln) amidotransferase subunit C	N	N	N													18.3961			18.8488											19.6056														18.7088		18.5249		19.4793
IGB42_01490	Rod shape-determining protein MreB	N	N	N				20.5778	20.5197		19.3362		19.0713	18.8578	19.1477	20.1519	20.1652	18.8972	19.2338	20.6262		20.2485	21.7215					21.5146	17.8869	22.6815		18.2044	20.182		24.1436				25.6484	19.0279	23.453	25.3066	24.5048	23.7933	23.3985	23.6313	20.971	18.3247	21.6021
IGB42_01497	D-ribose-binding periplasmic protein precursor	Y	N	Y					21.3125				22.5711	21.2517	22.9589	23.1017	22.6056	22.5279	21.9693	22.4211						23.223			20.6439	23.081	21.1199	21.0891	23.1045	20.6649					19.5544		23.3145	18.9147	22.4922	21.7322	20.5809	20.7695	22.6063	23.0918	19.7932
IGB42_01504	Acyl CoA binding protein	N	N	N								23.1915	22.7437	21.7436	23.5304	23.8634	23.8858	23.092	24.1804	23.6256				21.2695			19.5562		21.4409	23.332	26.1606	25.7468	26.1095	25.0272					20.6268		19.7329			22.2761	24.7647	24.1236	24.0556	24.0398	23.9812
IGB42_01505	Dihydroorotase	N	N	N													16.5612	16.8783		16.7647											16.4356			15.6187					20.3396					16.22		16.214	16.961
IGB42_01506	Aspartate carbamoyltransferase	N	N	N					19.4158								17.4801			19.43									21.985	18.5113	16.7241	17.7631		19.6016	20.5891				21.9859			18.093	19.6312	18.7314		17.9574	18.0963		18.4871
IGB42_01507	hypothetical protein	Y	N	Y									18.5886	18.6761	19.3211	18.9843	18.6158													18.2671	17.4659													18.5754	18.7163	19.196			18.5499
IGB42_01512	Fructose-bisphosphate aldolase	N	N	N							19.3109						19.3865							19.3814				18.4115		16.9827	17.7611	16.8621					18.968							17.7986	23.973	22.5238			21.0092
IGB42_01513	hypothetical protein	N	N	N				21.1808	21.2692		21.7674			20.9374			21.259			19.5883			22.1025		20.5217					22.5764	21.905	20.5287	18.8616	17.0334	22.29				23.8929		22.5057	23.9764	22.6518	23.2856	23.9864	23.8333	19.8472		22.0309
IGB42_01515	putative FAD-linked oxidoreductase	N	N	N																			20.7292			18.5046				19.7846			17.9682		22.3999				24.859		20.1259	22.5585	21.7999	19.0555		19.0257	18.2738		17.4994
IGB42_01530	2,5-diketo-D-gluconic acid reductase B	N	N	N										18.9128			19.154													18.2746														18.924	21.2259	19.5093			20.3089
IGB42_01534	putative arabinose-binding protein precursor	Y	N	Y									19.7144	20.6145	19.0028	19.1997	19.7383	19.4553	19.8515	19.8486										19.8181		18.6692	19.9829											18.9789	19.1728	19.4018	19.042	19.2246	18.9939
IGB42_01537	Glucan endo-1,3-beta-glucosidase precursor	Y	N	Y	GH64;CBM56								21.6408	21.4103	21.6413	21.3234	20.4688			19.4855						21.7754				21.1768	19.3851	19.7291	20.6634							21.0632				21.6024	20.1938	19.904	20.7214	20.536	19.2176
IGB42_01578	Formate acetyltransferase	N	N	N					21.4928				18.8981	21.2765	18.9943			20.6575	22.2622	22.7127										25.1873			21.4111				19.5027		23.7144		20.501						22.3564	21.4551
IGB42_01580	Aldehyde-alcohol dehydrogenase	N	N	N				21.1504	22.877				17.9026	21.2765	18.8047	17.1667			18.8309	23.5781										25.2583	19.2522	16.4791	20.4975						27.5225		22.5385		20.6997	19.1595		17.7139	22.5614	21.5389	23.1881
IGB42_01592	hypothetical protein	N	N	N				20.52	18.9716				20.4656	19.6568	21.9201	21.8516	20.7552	21.8276	22.4326	21.9079						19.7896			18.9208	20.7321	22.6406	22.7588	22.9517	22.5532					19.3012			18.6964			21.4313	21.2937	21.0686	22.1797	21.086
IGB42_01614	Glutamine--fructose-6-phosphate aminotransferase [isomerizing]	N	N	N				22.8241															23.8291						19.3602	23.2917		20.6211	19.5858	20.5084	23.9718				24.9091		21.9458	24.1312	22.9323	20.5169		20.6851	21.3947		20.0595
IGB42_01616	hypothetical protein	N	N	N													21.425			19.7119											19.4882	19.4471			19.4789				20.0115		19.2654	19.6243	20.3763	21.2208
IGB42_01617	Methyl-accepting chemotaxis protein 4	N	N	N																			20.3798							20.5201					20.2783				21.5333		20.519	22.1577	21.3887	20.122		21.3859
IGB42_01621	Valine--tRNA ligase	N	N	N				22.4137	19.2078	19.3978	20.3238			21.9413			22.6346			18.9739			23.0356			19.9873	22.7737	21.8475		21.9568	19.006	19.4011	18.676	16.8839	22.8936			19.1617	24.698		22.1876	23.6416	23.5373	23.5306	23.8215	24.057	20.8706		25.1646
IGB42_01633	Maltose/maltodextrin import ATP-binding protein MalK	N	N	N													19.8779						20.1332							19.2751					22.9306				21.8636		20.2497	19.0477	19.5941	18.4094		20.0141	19.2297		18.9159
IGB42_01636	Multiple sugar-binding protein precursor	Y	N	Y		26.6827	27.6768	28.1138	30.8612	30.3947	29.3484	28.206	31.6904	31.2223	31.7839	31.6207	31.0229	30.8976	30.4808	30.904	26.4367	26.8173	27.7185	28.1437	29.3489	28.8729	27.4214	26.7483	27.2921	30.7482	28.2421	28.7132	30.9766	27.9915	27.9303	26.0192	25.6021	29.4486	27.8266	28.4861	29.1178	28.0921	28.4283	29.9396	29.4199	29.3867	31.0228	31.388	28.4635
IGB42_01637	putative sugar-binding periplasmic protein precursor	Y	N	Y																										17.9961
IGB42_01645	hypothetical protein	Y	N	Y					21.2298		20.2312		24.1097	24.6229	24.3149	24.8031	22.9869	20.2137	21.0806	20.5326									19.0895		16.3185	17.2096							17.1728				18.1643	20.6069	21.535	21.1149			20.0374
IGB42_01650	Oxoglutarate dehydrogenase inhibitor	N	N	N													18.1472																						19.411					17.6254	18.502				18.4207
IGB42_01654	Shikimate dehydrogenase	N	N	N				18.9785					20.7388	19.3656	18.9623	18.0702	21.5378			18.4877						19.2261		19.211	18.8973	18.2942	18.5384	16.906			18.8692				18.9711		18.986	18.2751	19.8271	19.3045	22.4034	21.5739	18.4362		21.5971
IGB42_01657	hypothetical protein	N	N	N				18.8662																															19.8488			19.024		17.8763	17.9545	18.122			19.1793
IGB42_01658	thiosulfate sulfurtransferase	N	N	N									19.8388			20.2492	17.8693		19.8537	18.9841									19.4792	20.3454		18.7528							18.9519					19.2193		18.7398
IGB42_01659	3-hydroxylaminophenol mutase	N	N	N		23.2283	21.2924	22.9861	24.1193	21.1126	22.3887	24.0059	23.1886	23.9975	22.8237	22.7078	24.5499	24.2253	24.8998	25.5097		23.1666	24.9168	21.8483		21.9159	22.7209	26.2703	26.332	25.2486	24.9823	26.5839	25.8287	26.6931	25.8048	20.9144			26.3919	18.9541	24.6448	25.6185	24.5474	24.5559	20.9847	24.2008	25.5849	24.9824	24.4449
IGB42_01671	Putative anti-sigma factor antagonist	N	N	N																																									20.8887	19.8489			20.2817
IGB42_01673	hypothetical protein	N	N	N																										17.7991									20.4986			18.5591	18.3414	17.6065
IGB42_01674	Ubiquinone/menaquinone biosynthesis C-methyltransferase UbiE	N	N	N																										20.4949									22.1375		21.0672	20.7177		21.009		20.8611
IGB42_01678	Transaldolase	N	N	N		25.4206	25.4541	27.9534	25.9247	26.0845	25.0588	27.0318	26.6333	27.6849	27.4241	26.5705	28.1917	26.9972	27.6043	27.4026	24.8255	24.8154	26.3997	27.0838	25.5341	25.8461	25.9953	25.1916	25.7273	27.0153	27.7475	27.4561	26.2101	27.1564	26.7443	22.6892	20.369	24.7983	28.0007	23.9187	26.6742	27.4694	26.6889	27.9784	29.2549	29.0568	28.0626	27.8837	29.2628
IGB42_01679	Chitodextrinase precursor	Y	N	Y	GH18;CBM12	20.4054	20.687	25.1914	27.9956	29.5716	28.0471	22.2111	30.3119	31.2519	30.331	30.406	31.0327	29.9473	29.456	29.8084	18.0748	22.9509	18.1809	25.9858	27.1404	26.3874	24.5686	24.7639	24.4773	25.8437	24.6144	23.2492	25.7072	22.894	19.0463	17.6779	21.0733	25.0916	24.9472	26.4006	26.9129	24.3558	26.1277	28.6371	28.0605	27.9796	26.1681	26.0969	26.9275
IGB42_01680	6-pyruvoyl tetrahydropterin synthase	N	N	N				23.5243				23.7775		21.0994	21.3001	20.6648	20.9668	22.4947	22.163	21.8733									22.0601	20.4769	23.2877	23.335	21.9959	22.8331	20.1541				21.4176			22.9574	20.6207	21.4229	21.495	22.1136	22.3435	22.0996	23.1059
IGB42_01682	Putrescine-binding periplasmic protein precursor	Y	N	Y		21.6454	21.6942	23.8585	25.8977	26.2253	25.6657	23.9345	27.5327	26.9453	28.0988	28.0701	26.7724	26.8451	27.0913	27.1443		21.1552	22.2671	24.8117	24.5739	25.6378	22.0958	21.9886	25.0556	27.8637	26.2472	26.6738	28.3186	26.3473	22.8355		18.604	21.5445	24.2889	22.3154	25.6723	24.3696	25.3216	27.2535	26.7694	26.4564	27.2276	27.4728	25.9637
IGB42_01686	Spermidine/putrescine import ATP-binding protein PotA	N	N	N																															19.3035				20.3363			18.945	19.0276	18.5894		18.5684
IGB42_01689	putative oxidoreductase YdgJ	N	N	N	GH109												19.8133													20.1433	18.9218	19.3494			19.9284				21.2771				19.1627	20.4631	19.2213	20.5159
IGB42_01691	3-oxoacyl-[acyl-carrier-protein] reductase FabG	N	N	N										19.9346																		19.4237												20.1087	20.4685	21.551	19.749
IGB42_01697	Catalase HPII	N	N	N				19.2835	20.3105		18.5149	22.0071	19.6875	20.7448	18.4027		19.9714	18.5787	20.3781	19.6135			20.9541			18.8792		18.9233	23.9081	19.8928	21.5637	23.5776	21.2274	23.2437	20.5548				21.9526	17.8715	18.7579	19.7644	17.7924	18.9916		20.6129	19.1011	19.7794	20.4573
IGB42_01705	Sulfate/thiosulfate import ATP-binding protein CysA	N	N	N																			20.4379							19.5937			18.3915		20.8416				24.8055		20.6016	22.8941	22.5923	21.5482		20.2501	18.1743		18.5552
IGB42_01709	Sulfate-binding protein precursor	Y	N	Y		22.6848	24.7829	26.314	29.1837	28.3157	27.9078	26.5221	28.071	27.7171	27.9527	28.3198	27.6816	27.4733	26.2757	27.2535	23.7948	23.4696	24.9792	26.0959	27.8683	28.2042	26.612	22.6928	28.4174	28.442	27.4188	27.8669	28.9094	27.2018	24.5001	22.304	20.2084	25.3035	27.1437	27.7091	30.7573	27.5841	29.6841	29.8426	28.6569	28.8068	28.5373	28.8646	27.5866
IGB42_01715	Putative aliphatic sulfonates-binding protein precursor	Y	N	Y					20.3898				20.9715	21.1212	22.1979	22.8038	21.2255	20.3347	20.6649	20.8489										19.9471	18.725	20.0806	20.4935	19.2446									17.9821	20.6193	19.2411	19.2938	19.3452	20.3679	16.796
IGB42_01727	Putative metal chaperone YciC	N	N	N																			26.3873			17.267			17.8709	20.1495		17.7856	18.6398		25.4999				23.8208		17.633	19.2147	21.367	15.4306		19.2075	18.2256		15.9261
IGB42_01732	Acetolactate synthase isozyme 3 large subunit	N	N	N		21.193		21.4077	20.9882		20.4441		20.4137	21.9694	19.9776	19.9145	21.8694		19.9838	21.1813		20.5055	22.4029			20.7759			19.4019	23.0742	21.3508	21.646	20.7199	21.5671	23.1572				23.9737		21.4774	24.1855	23.2269	23.824	20.9253	22.6486	22.1623	19.5406	23.0082
IGB42_01733	Acetolactate synthase isozyme 3 small subunit	N	N	N				21.9824						20.1092	19.5096	19.251	20.1383	19.3894	19.3128	20.6639			20.5016						20.4578	21.408	21.7923	21.6486	22.3051	21.0688	20.883				23.0838		21.7195	21.5566	20.5894	21.2657	20.575	21.6496	21.0777	20.4756	21.8252
IGB42_01734	Ketol-acid reductoisomerase	N	N	N		21.2506	20.7006	22.1106	22.0332	19.61	19.5798	24.2856	19.3865	23.4543	19.0896		24.0804	20.5754	22.3094	23.7848		21.5876	23.8622	21.1533		19.9249	19.4582	19.3286	25.998	25.071	26.1133	27.5447	25.1446	27.3179	26.0884				26.5267	19.4174	23.4783	26.4285	25.0539	25.657	21.1841	24.7676	25.4111	24.4385	24.6472
IGB42_01743	Chitodextrinase precursor	Y	N	Y	PL14_3;CBM12				18.6325				22.7751	24.4218	23.4171	23.8707	23.5665	21.2729	20.4672	21.8853																								15.8783	16.3831	16.1065
IGB42_01745	3 beta-hydroxysteroid dehydrogenase/Delta 5-->4-isomerase	N	N	N		21.1708	22.3348	21.9349	22.8389	19.0627	23.2498		21.8706	22.187	19.8936	19.1233	23.938		19.0901	19.7595		21.4047	24.6464	23.7013						22.6723	18.3257	19.5728	20.0411	18.984	23.3152	18.712			24.8167		24.3184	23.9334	24.7761	22.0429	22.7403	22.26	20.7604		21.3618
IGB42_01748	2-isopropylmalate synthase	N	N	N					20.245						18.174					19.7844			20.7925							20.9303		17.476	19.9252		20.8181				23.9489		19.9999	20.9438	21.6974	19.7583		20.3941	20.2008
IGB42_01750	NAD(P)H dehydrogenase (quinone)	N	N	N	AA6																										17.2252
IGB42_01752	3-dehydroquinate synthase	N	N	N				21.1783			21.6816			19.8563	19.1572		20.6298	19.0824	18.9593	19.6403			20.2992	21.2182	20.4929	20.2918			21.7046	18.6912	18.2403	18.6454	18.7702	18.1631	21.3576				23.541		20.3678	22.2494	23.036	21.6603	23.3768	22.892	19.1379		21.9641
IGB42_01754	Type IV pilus biogenesis and competence protein PilQ precursor	Y	N	Y			21.0063		21.9427		21.4914		22.9559	21.7856	22.2073	22.6899	22.1383	19.7152	19.3024	20.3861			22.4439			19.9378			21.5855	22.4249	22.6085	22.9518	21.7534	23.1132	23.1398				22.9108		20.3798	22.9159	21.6878	23.1621	20.6626	20.9623	19.7572	19.2518	20.256
IGB42_01755	Pilus assembly protein, PilP	N	N	N										17.7227			17.9896													19.0841	18.7107	19.8412							18.6932			18.3833		19.1106			18.0819
IGB42_01756	Pilus assembly protein, PilO	N	N	N							20.8784						20.8419						21.476							21.6006			21.3651		21.9187				23.0314		20.4772	21.8895	21.9229	20.3644		21.3277			19.6791
IGB42_01757	Fimbrial assembly protein (PilN)	N	N	N													17.5389			17.7415										18.2998					18.5712				18.1703			18.7425		19.4816		19.7917	17.4331
IGB42_01758	Competence protein A	N	N	N		21.2415			21.1162		21.3937				19.5984		19.4173			21.0954			21.4861					21.2067		22.352		18.4786			22.3465				23.9415		20.361	22.7763	21.0319	22.1397		21.083	19.6388
IGB42_01759	Penicillin-binding protein 1A	N	N	N	GT51																		20.8727												22.0434				22.6579		20.7084	23.8699	20.9649	20.5801		19.8657	19.7191
IGB42_01774	hypothetical protein	Y	N	Y										18.7637	18.4994		18.2187			20.3322													17.8675														18.0769
IGB42_01795	hypothetical protein	N	N	N				22.9948				24.0244			22.7557	22.5624	22.4648	22.6865	21.8543	23.0513					21.1557				23.5739	22.3168	24.8024	25.4862	23.494	25.2879					22.7694					21.8984	23.8848	23.4105	22.5567	22.1508	24.4079
IGB42_01796	putative diguanylate cyclase YeaP	N	N	N																															19.2599				21.62			21.1678	20.5633	19.3747		19.5226
IGB42_01798	Methionine--tRNA ligase	N	N	N										19.9509			19.6983			18.4618									19.2943		21.655	22.477		21.348					16.6257					18.687	19.9518	19.44	18.5679	17.8528	20.7584
IGB42_01812	hypothetical protein	N	N	N																									22.6451		22.2122								20.579
IGB42_01819	Chitosanase precursor	Y	N	Y	GH46;CBM12				21.2819	21.3478			22.6894	26.6535	22.616	22.3489	26.1533	22.2263		22.1247					18.9806
IGB42_01842	Small heat shock protein IbpA	N	N	N																			22.6166												25.0061				25.5408		20.7956	19.7749	19.7782			17.5586			18.8513
IGB42_01845	hypothetical protein	N	N	N									20.0334		21.2542	21.5595	20.5645	21.5546	20.5199	20.5489									22.8223		21.818	20.5856	18.1497		20.0359				20.7198		20.8939	21.2414	20.5871	20.4418	22.2222	21.635	20.0258	20.5757	22.1282
IGB42_01850	Beta-lactamase OXY-1 precursor	Y	Y	Y									19.2091	19.5973	20.955	21.3528	19.7027	20.0446	20.4176	20.4106										22.2884	21.8254	21.6343	23.6021	21.5866					18.1796					21.5366	21.1653	20.8285	21.9433	22.1838	19.0263
IGB42_01859	Carboxyvinyl-carboxyphosphonate phosphorylmutase	N	N	N										17.8436						18.837									18.537		19.2354	19.5736	18.6842	20.0841											18.6688	18.5588
IGB42_01860	YCII-related domain protein	N	N	N																																									20.1705	19.4493			19.993
IGB42_01887	hypothetical protein	Y	N	Y									19.1972	19.7301	19.6962	19.9132	18.6128			17.9859																								18.2176	18.1482
IGB42_01906	hypothetical protein	Y	N	Y				19.9495	20.4438	21.3624	20.0909	21.1526	23.6522	22.719	24.3387	24.7515	22.8497	23.6769	24.4075	23.2812				22.5857		20.7536	20.7152	23.0359	21.7668	24.9735	23.5709	24.0287	25.9785	23.7325	19.6013				20.4801		20.0299	20.0203	21.0867	24.6009	23.7813	23.5978	24.0732	24.4058	22.9876
IGB42_01911	Outer membrane protein assembly factor BamB precursor	N	N	N					19.9393				22.225	23.1307	21.2797	22.023	23.8139	19.6514	16.8265	19.4986					20.539	21.2641				19.1477	18.6727			15.9553					17.1839		20.6317	17.6236		19.1614	18.9132	19.0009	18.9595	19.9819	18.3425
IGB42_01916	Osmotically-inducible protein Y precursor	Y	N	Y					20.2748			25.5887	21.7639	20.6871	19.8089	20.1818	19.8169	19.1477	18.1739	19.1006					19.2315	23.5591	19.4603		22.6844	18.8153	24.7332	24.8557	23.5983	24.3531										20.6335
IGB42_01920	hypothetical protein	N	N	N					23.6835	22.1394			21.2266	20.8093	21.9045	21.2848	20.7727	19.8775		22.1714
IGB42_01940	hypothetical protein	Y	N	Y									24.6065	22.262	24.3206	24.7624	21.6854	21.3395	23.0968	22.0955								23.2124	21.6636	23.7779	24.3709	23.4807		22.4949					20.3676		20.1914	20.1486	22.2917	23.6658	22.0193	20.4578	23.4468	21.7439	20.4836
IGB42_01946	hypothetical protein	Y	N	Y										18.6873	18.2223	20.1565	18.5551													17.4032	17.3726		18.1813	18.9234										18.0055	17.6318	17.4388			17.3926
IGB42_01947	hypothetical protein	Y	N	Y					21.9136				22.2631	23.092	22.479	22.7322	24.4131	21.0189	21.2147	21.8094						22.2996				21.5186	21.2574	21.2061	22.6914	21.0307					19.5775	21.7187	24.217	21.341	21.7145	23.966	22.7094	22.645	22.3898	21.6323	21.1499
IGB42_01995	hypothetical protein	Y	N	Y								20.8698	20.6299	20.3175	20.5684	21.5771	21.8827	20.2028	22.3138	21.7541						22.2305			19.2628	22.4929	23.6197	23.5688	23.0827	23.0308					18.8314		20.2979	19.286		22.8948	22.5927	22.541	20.2087	20.1552	21.1226
IGB42_01996	PRC-barrel domain protein	N	N	N																								21.2884											20.4033			20.8362			21.1461	21.0927			21.5247
IGB42_02005	hypothetical protein	Y	N	Y														23.2812		21.8679
IGB42_02011	Phosphoglycolate phosphatase	N	N	N										19.0385			19.4113													19.2016									19.7065					18.8925	21.5237	21.1961			20.0407
IGB42_02014	5-methylthioadenosine/S-adenosylhomocysteine deaminase	N	N	N				21.0265							20.2553	20.0531	19.5869	20.3178	20.9584	20.5552									22.481	20.0166	21.9002	22.4654	21.2242	22.3847	20.0222				19.7057			20.1396	20.8677	19.435	20.8707	20.4101	19.899	20.377	21.2506
IGB42_02016	50S ribosomal protein L16 arginine hydroxylase	N	N	N				20.1514						18.8879			18.84		18.9304	18.9132											18.3689		17.797						19.7051					19.3031	20.1111	19.4842	19.1417		20.5733
IGB42_02018	FKBP-type peptidyl-prolyl cis-trans isomerase SlyD	N	N	N			21.0074	24.3088	20.1021				22.6326	23.7054	20.2355	19.2602	24.2087			19.5974		20.1614	21.4698	23.0251		19.6103	20.0152			21.6123		17.8225	21.0542		22.2858			21.3564	23.7766		21.6308	22.8121	20.9796	24.0067	26.0126	25.5874	21.4853		25.4478
IGB42_02023	Ribonucleoside-diphosphate reductase 1 subunit alpha	N	N	N																			22.0205							19.6087					23.1196				22.5183		20.1565	21.4925	23.9261	19.3423	19.8712	19.2518	17.8608		19.0291
IGB42_02031	Organic hydroperoxide resistance protein OhrB	N	N	N				20.8814	20.1185				21.6973	19.9012	21.6077	22.7255	21.8643	22.9736	21.4011	22.0853						20.3394			22.5197	19.3619	22.4852	19.1154	20.0413						20.9026		20.1881			18.199	22.0677	20.614	19.7564	19.0573	22.1809
IGB42_02036	Chitodextrinase precursor	Y	N	Y	GH18;CBM12				20.1494	22.5718			21.4767	23.8648	21.358	21.3528	22.9461	21.579	19.7104	21.0501																						19.685
IGB42_02052	hypothetical protein	N	N	N								21.2717	20.4008	19.5802	21.0825	21.3539	19.3936	20.1741	20.384	20.2149										18.7985	19.3201	20.9837	20.0659	20.4116											19.5075		19.1972	19.1582	19.0955
IGB42_02079	Putative aliphatic sulfonates-binding protein precursor	Y	N	Y									18.9257		19.6275	20.0222				19.3878										18.7453		18.2559	19.62											20.53	18.8187	19.0319	19.3967	19.8114
IGB42_02093	tRNA threonylcarbamoyladenosine biosynthesis protein TsaB	N	N	N													19.3154																						19.767			20.1186			19.9138	19.4594			19.2466
IGB42_02099	Aerotaxis receptor	N	N	N																										17.4766
IGB42_02101	hypothetical protein	Y	N	Y									21.8798	19.3106	21.8398	22.4241	20.2527	20.0536	22.4077	21.0694									19.5898		19.9278	20.5033	21.1938	19.9281					19.5066					19.2485	20.9362	20.4921	18.7607	19.1309	20.154
IGB42_02102	Chaperone protein ClpB	N	N	N		19.7866	19.5017	22.3063	21.2417		19.4963			19.8513			20.7771	18.9041	17.8511	19.3402		20.2548	23.0465					19.9812	21.783	23.2424	17.0831	19.0058	18.441	17.9488	24.2099				24.9192	18.5881	23.568	24.3989	24.9399	23.7934	20.8778	23.3597	21.1406		25.343
IGB42_02106	Siroheme synthase	N	N	N				18.6238	19.9078					19.2078			20.2449									18.9188			18.0536	19.0997	19.9009	19.118	19.1277	16.8444	19.9113				21.1655		19.9713	20.5209	20.402	20.6908	21.9721	22.0939	20.5887	19.5908	22.6391
IGB42_02109	Biodegradative arginine decarboxylase	N	N	N			20.6158	21.1765						20.0813			21.376	19.1265	20.7	20.6341			21.9385			20.9893	21.4505	20.9841	21.9466	21.4064	22.446	22.2392	19.8138	21.8784	21.4827				23.0492	19.7546	21.3222	22.4982	22.0063	20.951	19.3318	21.2285	21.3512	19.4359	22.229
IGB42_02115	Threonylcarbamoyl-AMP synthase	N	N	N				19.2268						17.6637			18.9015													18.3252	15.9359								20.6872		18.4433	19.5651	18.321	20.3034	22.7213	21.5254			19.3973
IGB42_02116	Anaerobic regulatory protein	N	N	N				23.1596				22.0533	20.0368	21.3582	20.7013	19.6302	21.8612	20.9705	22.2115	21.3675			21.1741			19.9621				20.5021	22.2158	22.8605	21.3111	22.1207	19.8418				21.4155		19.7633	20.9059	19.8099	21.4846	23.0317	22.7553	21.4442	20.5709	22.1081
IGB42_02118	Tim44-like domain protein	N	N	N																										17.0705									21.7229		17.1714	17.179		16.4356	16.6217	16.5773	16.2538
IGB42_02119	Dihydroneopterin aldolase	N	N	N				22.27	20.3885			19.7184	21.2104	20.9213	22.3634	21.9664	21.8412	22.0001	22.3737	22.1572			21.2878						23.7182	20.3377	22.9992	23.1361	20.8795	22.6688	19.8963				22.537		21.8269	21.1015	20.824	21.6707	23.5283	22.5689	21.8363	21.7771	23.2005
IGB42_02121	Major outer membrane protein P.IA precursor	Y	N	Y													18.9451			20.0895																			19.6842					19.841	19.3221	19.3829
IGB42_02122	Indole-3-glycerol phosphate synthase	N	N	N			19.4244		21.9484	20.4481			21.8629	21.2955	22.7443	21.7609	22.4206	22.4934	23.1211	22.5145			22.5591	20.7795	22.9718	22.2186	21.7397	22.0723	24.0897	22.3607	23.7796	23.9311	23.1253	23.8504	21.8324				21.9725		21.5492	21.1011	21.9944	21.8238	22.844	22.4601	22.8567	21.9977	22.4851
IGB42_02123	Anthranilate phosphoribosyltransferase	N	N	N										20.4761	18.2029		21.4296		18.4834	19.5392			20.8128							19.692			19.4925		20.2063				21.6029			20.5981		20.3887	21.9314	22.3226	18.87		21.2141
IGB42_02125	Anthranilate synthase component 1	N	N	N		20.3378		22.8683		20.8348				22.3069			23.1896		19.5946	19.6372			22.5935				21.1108	20.8435	23.6684	21.6189	23.4946	22.6562	19.4648	22.8436	22.6342				23.1008		21.7965	23.4359	23.9066	23.5303	24.6143	24.4638	21.4747		24.9548
IGB42_02128	NADP-dependent malic enzyme	N	N	N													18.3578						19.8207						20.5798	19.0494	19.3009	18.8612			20.3646				21.8183		19.5043	22.1519	20.5503	19.2892		20.649	19.3486		20.2131
IGB42_02130	hypothetical protein	N	N	N					21.7834	22.0631			20.7302	21.0333		20.8448	22.817	22.4731		20.5214					24.6425				20.427		19.9974	21.1492	21.5367							22.3	22.2116			20.9285		19.8545	20.5673
IGB42_02131	Phasin protein	N	N	N		18.45			23.6594		20.155		20.116	18.779	19.4355	17.4535		20.9114	22.6345	22.7378		20.3917	24.657			19.3744		23.4614	18.2578	25.6147	21.7833	22.7932	23.3012	22.7955	25.6178				28.145	23.3152	26.5638	27.2396	27.1974	24.5371		17.3087	24.6697	21.0546
IGB42_02136	PrkA AAA domain protein	N	N	N				17.0707	18.7863		18.8561		16.3146	18.4872			19.8496		15.9052				17.162					20.348		19.6829	16.7006	16.3247	16.1188	16.3696	18.0489				25.4088	17.1035	21.1291	26.3372	22.9608	21.8018	21.1932	22.9328	19.2121		21.9593
IGB42_02138	SpoVR family protein	N	N	N																																			16.9847					16.2917	18.2405	17.1814			16.9647
IGB42_02139	Glucose / Sorbosone dehydrogenase	Y	N	Y					24.0545	22.6246	22.0673		24.6138	24.5352	25.0283	25.8487	23.6658	22.2153	22.1183	22.6418			20.6647		22.1853	22.6878	20.5677		21.8198	20.9012	20.3027		18.9649		20.5946				22.9159	20.2566	23.6271	23.0208	24.3921	21.9058		18.9985	21.9284	22.2859
IGB42_02141	Peptide deformylase	N	N	N											20.2891	18.9631		19.0481														18.2369	18.3544						19.2107										17.7961
IGB42_02144	Methionine aminopeptidase	N	N	N				21.0246	21.662				22.375	22.2968	23.576	22.6219	23.1506	20.6708	22.6523	22.5326						19.7045			19.5795	21.7584	22.1992	20.8459		21.1725	20.8699				22.5275		21.0487	21.7583	20.3069	22.7148	23.8599	23.1415	21.8045	20.9949	22.975
IGB42_02149	Cell division topological specificity factor	N	N	N				20.7529		19.5516		21.116	19.1771	21.5046	19.0579	18.3684	22.4572	19.432	21.103	19.9998					20.1084				24.306	19.5605	24.1769	24.1197	19.8419	23.1294	20.2318				21.114			21.6667	19.3582	20.9788	23.9868	23.2291	19.2367	19.3899	23.6609
IGB42_02150	Septum site-determining protein MinD	N	N	N					18.7626					18.8441			21.0035			19.0537								19.4407		22.8573	15.998	18.2373	18.0463		21.8057				23.9525		20.597	24.0016	21.5747	22.6332	23.0546	20.7772	20.5487		17.2616
IGB42_02151	Septum site-determining protein MinC	N	N	N				22.2303						19.7955	18.274		19.9675			18.1963			20.5773			19.218				18.9139					20.392				21.3757		19.7345	21.9901	20.8505	19.5347	21.7684	21.6672			20.858
IGB42_02153	Phosphoenolpyruvate synthase regulatory protein	N	N	N									18.7782	18.3078	18.6707	18.5681	19.2838		18.946	17.9483																									19.9579	19.2792	18.1604		19.9441
IGB42_02154	Phosphoenolpyruvate synthase	N	N	N				21.4964			21.1299		18.7848	19.7684	17.7441	18.2595	21.0193	22.2934	22.0735	22.2373			20.3957			19.4805	20.3141		21.8505	21.1438	23.4857	22.982	19.2968	22.0296	20.2627				21.8654		19.5531	22.1597	19.7627	21.7649	21.5589	23.8043	21.5538	21.674	23.9593
IGB42_02155	Succinylornithine transaminase/acetylornithine aminotransferase	N	N	N		21.0109	22.5869	25.83	24.3349	24.0249	21.7758	26.458	23.36	24.1814	24.8604	24.0759	24.8923	25.6391	25.3207	25.7699	21.3039	21.5306	24.1774		23.4939	23.4223	25.1414	21.3091	27.5327	25.03	27.1806	27.2918	26.0331	26.8391	24.4741	20.3709	21.5245	22.2139	25.8665	21.7255	25.1235	25.6412	25.6756	24.5966	26.3522	26.2643	26.033	26.3252	26.3503
IGB42_02157	Arginine N-succinyltransferase	N	N	N																									20.3223		19.9787	19.4433		19.611	19.4543				19.5448		19.6389	20.014	22.4947		19.6997	19.3753	19.8038		19.8026
IGB42_02158	N-succinylglutamate 5-semialdehyde dehydrogenase	N	N	N				23.2324				23.5742		20.7388	21.7847	21.5541	21.9733	22.1898	22.5906	22.1935							20.6124	20.2715	23.4057	21.9649	24.6585	24.6275	22.4653	24.2498	20.8343				22.966		19.5113	23.3572	22.063	22.1242	23.1714	23.0254	23.0161	22.8575	23.494
IGB42_02159	N-succinylarginine dihydrolase	N	N	N				23.0081	20.5541	19.8761	20.2392	22.1061	20.4609	21.1534	21.2765	20.7565	22.9619	22.7281	23.1554	23.0774						20.4548		22.4502	24.7227	21.4692	24.8744	24.7568	21.5706	24.5608	20.1425				22.4512		21.7107	22.5599	21.1099	22.7078	23.8961	23.7817	22.6938	22.8684	24.0616
IGB42_02160	Succinylglutamate desuccinylase	N	N	N				19.5563	20.0481	20.1079			20.4612	19.6439	19.3985		21.3432	19.6657					20.6902				20.2706			20.0025	19.4271	19.5771	18.6875	19.2712	20.9496				22.9467		21.8191	22.4965	23.1328	20.0011	20.3336	20.2644	19.3736		18.4539
IGB42_02166	Sulfur acceptor protein CsdE	N	N	N													18.7132																						17.5761						19.8628	18.8134	18.4625		20.0431
IGB42_02167	Cysteine desulfurase	N	N	N				23.2455	20.0166				20.1406	20.6905	19.9421	20.5458	20.6237	20.142		20.7136									22.3349	19.9224	21.2831	20.6024	19.2569	20.6701	20.7925				22.5991			21.1057	21.5442	20.6628	21.199	21.5822	20.5898		21.8331
IGB42_02174	Cbb3-type cytochrome c oxidase subunit CcoP	N	N	N																										18.4115					21.9754				22.8957		19.3409		18.61						16.8448
IGB42_02176	Cytochrome C oxidase, mono-heme subunit/FixO	N	N	N																			21.4773							20.3952					20.9991				22.579
IGB42_02177	hypothetical protein	N	N	N																19.0211			20.8112							20.2701					20.8778				22.1968			19.5232	20.1107
IGB42_02180	hypothetical protein	Y	N	Y									21.9417		20.7147	21.9356	22.4324	19.9257	21.9015	21.6337										21.614		20.6486	23.72	20.8916				20.9419		19.8744				21.7963	22.4454	21.9913	20.9548	21.5369	19.9647
IGB42_02182	Persistence and stress-resistance toxin PasT	N	N	N																																			19.7934						20.9909	20.937			21.2356
IGB42_02183	Replicative DNA helicase	N	N	N																															19.0319				20.3646			20.9781	20.1686
IGB42_02184	hypothetical protein	N	N	N										17.9742			18.0869																											18.4728	20.333	19.3533			19.3243
IGB42_02186	PhoH-like protein	N	N	N													19.1115													20.0089			18.8674						19.9992				19.259	19.3238		18.982	18.7307		19.1335
IGB42_02187	Putative peroxiredoxin bcp	N	N	N									18.4641				18.1654		19.0989																									17.896	18.6677
IGB42_02188	Deoxycytidine triphosphate deaminase	N	N	N								21.4927	19.6402	20.1503	22.2559	20.8065	19.5566	21.2069	23.1249	22.2499									20.3833	20.8316	23.3663	23.7773	22.3776	22.9995					19.1397					19.6572	18.9894	19.4812	22.1127	22.5923
IGB42_02190	L-glyceraldehyde 3-phosphate reductase	N	N	N				20.9308				21.7058					21.3705			19.5873			22.5581	21.9379		19.429	21.299		24.1037	23.0485	22.2738	23.0793	20.7477	23.8324	24.2964				24.8549		22.7529	24.1341	23.8753	22.7486	20.6176	23.3041	22.4887	20.097	23.3438
IGB42_02194	putative sugar isomerase YihS	N	N	N	GH76			21.8926				20.8509		18.7519	18.267	18.3738	22.1025	21.1564	21.6401	21.7274				19.9305		21.0655	19.7344	21.0315	21.7812	22.1728	25.06	24.3237	17.8203	22.2252	20.301				20.7311		18.6776	21.8399	19.4816	21.5983	23.8128	23.3412	23.604	23.7477	23.668
IGB42_02202	Multidrug efflux pump subunit AcrA precursor	N	N	N		21.762			21.2657		20.6807						19.3635			19.537			24.1916							22.3972	18.681	18.7914	19.6613		23.9539				23.7618		20.908	23.7239	23.9031	20.6369		20.6827	19.9995		19.4973
IGB42_02203	Multidrug efflux pump subunit AcrB	N	N	N																										20.37					20.8904				21.2205			21.5317	20.7993				19.0276
IGB42_02204	Toluene efflux pump outer membrane protein TtgI precursor	Y	N	Y					20.8645														22.0314							19.5874					22.4708				23.07		20.867	23.2279	23.1069	19.1221		18.7614	18.7782		17.5981
IGB42_02210	CTP synthase	N	N	N			20.5898	20.1426	20.0329					23.7038	18.6461		23.3898			20.1171		21.0273	21.8516							22.696		19.2461	20.7782		22.5796	20.1155			24.9282		21.3012	23.3715	21.9341	23.0597	23.6055	23.1966	21.3692		21.219
IGB42_02211	2-dehydro-3-deoxyphosphooctonate aldolase	N	N	N					21.3683	19.0708	20.847		21.7431	22.0224	22.7334	21.7907	22.0239	22.459	23.1689	23.2551			21.9965			19.5447	19.5366		24.0038	22.3328	22.6748	22.9306	22.1268	22.684	21.924				23.7842		21.0153	22.4293	21.6324	21.1596	20.718	21.3901	22.2305	22.7085	19.9024
IGB42_02212	Enolase	N	N	N		22.2909	21.8732	24.6183	24.4951	22.5085	25.8299	25.832	24.295	24.7757	23.4804	23.4786	25.4994	25.5984	25.9009	26.439		24.1455	26.7287	23.2256	19.5123	23.5078	24.9398	25.4804	27.4314	26.5551	26.6178	27.6834	26.2964	27.4833	26.7261	20.2004	20.199	20.7653	27.5171	21.9148	26.2366	26.7876	26.3622	25.7964	23.08	25.3996	27.1704	26.369	26.0094
IGB42_02220	6-phosphogluconate dehydrogenase, decarboxylating	N	N	N		24.5694	24.9907	27.8668	26.851	26.9289	26.7576	27.8893	26.7406	27.9123	28.0404	27.451	27.9855	28.5068	28.7042	28.7512	23.8294	25.5152	27.8938	26.7483	26.5109	27.3669	27.3497	27.1485	29.3746	27.6048	29.6829	29.377	25.0744	28.3523	27.6195	24.53	21.9828	24.0407	28.4065	25.1878	27.6177	28.2908	27.569	28.0158	28.7434	28.7576	29.2557	29.2002	29.4289
IGB42_02221	Lysine--tRNA ligase	N	N	N				22.229						21.4836			22.3327			18.7949			21.3064					19.9751	19.7017	22.7087	19.4107	21.4642	20.5814	21.1066	23.285				24.479		20.8749	24.116	22.2143	23.4525	23.9296	24.5559	21.7536	18.4245	25.5184
IGB42_02222	Peptide chain release factor 2	N	N	N				22.0983					20.9002	21.8057	22.0606	20.614	22.3842	20.8094	22.1326	21.3181				19.8652				20.3966	17.7146	20.4766	21.9046	19.3969		19.9676	19.8501				22.124		21.283	21.4354	18.493	22.2135	24.3595	23.6872	21.7553	18.5452	23.9908
IGB42_02223	Cyclic di-GMP phosphodiesterase response regulator RpfG	N	N	N																																			20.5605				18.7297	18.6057		19.3375			17.3989
IGB42_02225	NAD-specific glutamate dehydrogenase	N	N	N																																			20.0018					18.7812		19.4013			18.9193
IGB42_02227	putative ABC transporter ATP-binding protein YheS	N	N	N										17.1174			17.5097													17.971	16.9182				18.8339				20.6842			20.8498	18.6922	18.7411	20.5909	19.3202			18.5786
IGB42_02241	Magnesium-chelatase 38 kDa subunit	N	N	N																										19.2878			18.7867		20.9106				23.049		19.8322	22.0298	20.8861	20.894		20.0077
IGB42_02243	putative GTP-binding protein YjiA	N	N	N		22.9294			20.4767		21.256												22.8703	22.7118	20.0372	21.2761			21.1267	22.088	18.5932		20.4113		24.0792				25.4343		22.6867	24.2764	24.5998	22.1608	21.7221	21.516	21.0319		18.4445
IGB42_02245	Cob(I)yrinic acid a,c-diamide adenosyltransferase	N	N	N																																			19.0576			19.0871			19.2051	18.8632			17.968
IGB42_02249	Threonine-phosphate decarboxylase	N	N	N																											14.8669
IGB42_02262	Bacterioferritin	N	N	N				20.5538	20.0389		22.0961						19.5491					19.1022	23.2733			18.965				19.3511	18.1085	18.6788	19.0474		22.6539				25.3507		23.1534	24.1398	22.2257	19.2546	22.6926	23.409			21.2614
IGB42_02263	Response regulator UvrY	N	N	N			19.7968	19.4513			20.372									17.5244			21.7345						19.5704	21.3564	18.3118	18.5158	18.3129		22.7025				24.046		21.9465	23.1835	21.5579	19.2905	21.4516	21.3694	18.6081		20.0735
IGB42_02266	Malto-oligosyltrehalose trehalohydrolase	N	N	N	CBM48			20.5207									19.0429																											19.0071	20.8837	20.0898			20.2555
IGB42_02267	Maltooligosyl trehalose synthase	N	N	N	GH13			20.3648																					20.6574		20.9545	20.5729		20.9407					19.972					18.8297		19.114			20.4329
IGB42_02271	Glycogen debranching enzyme	N	N	N	CBM48			21.4024						19.9355	19.2201	18.0164	20.5512	19.0314	19.4061	18.2976										19.2511	21.2714	20.81			19.6847				20.3986		19.0766	21.8814	19.3886	19.697	21.8277	22.0283			22.9846
IGB42_02274	hypothetical protein	N	N	N																																			21.5166			20.0881	19.2306
IGB42_02281	Organic hydroperoxide resistance protein OhrB	N	N	N				20.9797					18.0235	17.8025	17.6226	18.3795	20.4619		18.9822									20.1782											19.5146			19.3829		18.6416	24.0968	21.8327			24.3563
IGB42_02282	hypothetical protein	N	N	N				19.6958															20.745							19.6572		19.0894	19.4435		20.6464				21.5156			19.9014		19.8199		21.8512	18.5196		22.0091
IGB42_02285	Pyridoxamine 5-phosphate oxidase	N	N	N								21.7926	19.1509	19.7318	20.1517	20.8048	20.7289	19.9727	19.9242	20.5148									22.3016	20.4857	24.2415	25.0948	21.7633	24.3436					20.0441			20.9798		21.1507	22.7592	22.6923	19.0163	18.2327	23.5626
IGB42_02287	hypothetical protein	N	N	N														15.5868		17.2893								19.3882	17.1016	17.3955	23.4287	23.215	20.8051	23.1328					13.7522					19.2558	24.2332	23.1544	15.3278	16.9131	21.8611
IGB42_02290	NADP-dependent alcohol dehydrogenase C 2	N	N	N																															20.942				22.5696			20.3087	20.116
IGB42_02291	PRC-barrel domain protein	N	N	N																																								18.1441	20.2538	20.0419
IGB42_02293	Oligo-1,6-glucosidase	N	N	N	GH13		22.581	25.426	22.6847	22.7957	20.7864	26.2397	22.3973	23.6927	23.6344	23.3351	25.233	24.4642	24.5373	24.6465	20.9416	21.0184	22.5578	21.2878	22.2507	23.0962	22.9035	21.3495	26.4244	25.0877	27.9705	27.3475	23.8038	25.3922	22.5663		19.7434	20.5385	23.7785	21.086	23.3246	23.8212	22.9067	24.4121	26.335	26.0783	24.0325	23.7037	26.2105
IGB42_02294	Oligo-1,6-glucosidase	N	N	N	GH13									18.5153			19.4305																						19.9227		18.9726			18.5061	21.2637	20.7278			21.1278
IGB42_02302	hypothetical protein	N	N	N											18.9162	18.7567	18.9134			19.1782											19.4434	19.5548		19.0029													18.9054		19.6774
IGB42_02304	Autoinducer 2 sensor kinase/phosphatase LuxQ	N	N	N																															20.8467				22.5197		19.8094	22.8192	22.3204			18.4075		20.2346
IGB42_02305	Chemotaxis response regulator protein-glutamate methylesterase	N	N	N											17.7249																														19.1897	17.8679			18.7284
IGB42_02306	putative biofilm formation methyltransferase WspC	N	N	N																												16.181			17.7087				20.7013			21.0908		20.0847		17.9151			17.7571
IGB42_02307	Sensory/regulatory protein RpfC	N	N	N					19.5844		19.9482						18.3264			17.7932		19.3331	22.1756			18.3364				23.1117		16.5621	18.4223		23.2694				26.3837	19.4676	22.3719	25.826	24.7937	23.0094		22.2133	20.3511		19.9478
IGB42_02309	hypothetical protein	Y	N	Y									21.9304	22.9909	21.2949	21.6786	23.2588			19.4845											20.4345								18.2632					20.1051	19.3719	19.5848
IGB42_02347	Glutamate--tRNA ligase	N	N	N				21.2504			21.2724		18.1781	22.792			23.1622			19.2671			20.9719	20.8322	20.7657				18.3856	21.5287	18.8511	18.6084	18.0057		22.7346			18.8818	24.4235		21.2699	23.5594	23.3393	22.516	24.5762	24.2509	19.6571		23.684
IGB42_02348	putative lipoprotein YbbD precursor	N	N	N	GH3																																								18.8853	18.3827
IGB42_02357	Stress responsive A/B Barrel Domain protein	N	N	N											18.6219	18.6416	18.9576			19.6087										18.2035	19.1231	20.8233	17.8842	20.4454					18.73			18.4631		17.9868	20.1092	18.5592	18.2536		18.8731
IGB42_02365	Putative peroxiredoxin/MT2597	Y	N	Y									21.9171	21.0653	22.2638	22.8793	20.6667		19.8507	19.4946						20.7254				21.3768	21.2141	21.9115	22.2177	21.8312							21.3265			21.7113	21.3391	20.97	20.5213	21.3041	19.7559
IGB42_02367	Methionine aminotransferase	N	N	N										18.8775			19.0385			19.4294											21.1497	21.6105	19.1009	20.2788					18.1101					19.1405	19.5909	19.1465	19.3187	19.4723	19.807
IGB42_02371	putative thiol:disulfide interchange protein DsbC precursor	Y	N	Y				20.8743			21.1035		20.701	23.5025	22.7599	22.7063	22.8534	22.0463	22.6489	23.153		19.6408	19.068					19.7638	23.6973	20.8864	23.9116	23.6261	22.1562	23.5752	22.5624				23.1192	19.0097	21.9373	20.8241	21.2392	23.3928	24.0276	22.7924	22.4776	22.1785	23.2506
IGB42_02382	hypothetical protein	Y	N	Y									20.3777	21.4243	20.4428	21.1947	21.5791	20.8513	21.9104	21.3313										18.9062	20.8605	22.4794	19.4756	21.6099					18.8474			18.6994		22.2693	22.5751	22.3872	21.1827	20.2977	21.7714
IGB42_02383	General stress protein 69	N	N	N											20.0493								20.8428												20.1309				21.6155		20.5871	21.6724	20.332	19.8098	20.4907	20.1425	20.471
IGB42_02384	TraB family protein	Y	N	Y				18.649	25.5305	25.2528	23.7496	21.9186	26.0859	25.9946	25.9966	26.0283	25.394	23.9389	23.818	24.2959			22.6712		22.6143	23.7465	21.9157	23.3034	24.8589	24.5123	24.1357	24.4387	24.4171	23.5348	22.3536				23.5316	20.8474	24.061	23.2816	24.2557	23.7998	23.6589	23.7396	23.1448	22.5293	22.4696
IGB42_02394	Inorganic pyrophosphatase	N	N	N				22.144	21.3161			22.7592	21.3906	21.8742	22.6554	22.8866	21.625	22.8232	23.5411	23.3386								20.903	21.2489	21.6598	23.3233	23.5612	22.4065	22.7987	21.005				21.7203		20.723	19.7161	20.9543	20.7193	22.2061	22.0262	22.9922	22.7817	23.2325
IGB42_02396	Acetyltransferase Pat	N	N	N																															18.9634				20.8321		19.5038	21.7453	21.0132	18.873	19.4381	18.6744			20.4047
IGB42_02400	hypothetical protein	Y	N	Y			21.2983	24.5168	26.202	25.217	26.7265	22.7379	27.055	27.1877	27.4924	27.7535	26.3404	24.6569	25.2238	25.8655	20.3952	20.6492	23.4067	21.717	25.0209	26.7233	23.2381	23.1433	26.1646	26.1135	27.5772	26.0241	26.5387	25.5454	24.1598	22.6241		23.5386	24.5924	25.3785	25.7918	24.204	25.8529	27.4679	27.1676	26.5388	26.7778	26.0225	26.8422
IGB42_02401	hypothetical protein	Y	N	Y		21.1145	18.5777	22.1511	23.4576	23.825	23.0068	24.4453	26.5179	25.4954	27.2804	27.7772	25.7753	25.8937	26.2484	26.1471		18.7329	20.1081	24.1013	24.7293	25.6026	24.6323	25.8681	26.4617	27.5146	26.8827	27.5674	28.8137	27.3416	21.6656		19.1219	23.6593	23.413	24.3861	25.7774	25.0926	25.8751	28.0524	27.2802	26.7779	27.3845	27.3842	25.8133
IGB42_02404	Carbonic anhydrase	N	N	N									20.0031	19.9138	22.11	20.7374	19.5359	20.458	21.5897	21.8286										18.764	22.5483	22.7104	19.4439	22.0069										19.0875	19.6462	17.974	19.3917	18.9778	18.1911
IGB42_02408	Pyridoxal phosphate phosphatase YigL	N	N	N				24.8074	21.0072	21.552	21.1999		23.2167	23.1124	23.658	22.8396	23.7153	23.0566	23.0718	22.9125			21.3918		23.1592	22.8934	22.5094	22.98	22.3241	22.1772	22.7764	23.0331	20.2242	22.519	23.3097	20.2547			24.3652	21.0739	22.8391	24.5011	23.8039	24.3857	25.4829	24.9413	23.2671	21.5129	25.0688
IGB42_02410	hypothetical protein	Y	N	Y									20.9205	20.3576	21.966	21.9669	20.6861	19.866	17.8776	20.1246					20.4463	20.0906	20.3494		23.2778	20.5721	21.8639	21.3758		21.0838					20.4104		21.0074	20.8023	21.5844	21.0365	21.2654	21.0521	20.3064	20.0338	20.8411
IGB42_02412	4-hydroxy-tetrahydrodipicolinate reductase	N	N	N				21.2482	20.3198					18.8921			19.5905										20.3197	20.1726	20.1888	19.9034	20.1041	19.6541			19.515		20.5182		22.5006		21.3694	23.1575	21.354	20.1749	20.3467	21.4341			22.8179
IGB42_02419	Oligopeptidase A	N	N	N									18.7612	23.2279	20.2824		23.7166			19.5413			21.7594							22.1028	20.3255	19.2043	19.3831		22.3788				23.2248		22.089	24.0542	22.0312	22.1797	22.4907	22.0887	20.3643		21.1003
IGB42_02420	UDP-3-O-[3-hydroxymyristoyl] glucosamine N-acyltransferase	N	N	N									19.2416		19.5457	19.1643	18.5727	19.71		19.6184										19.0673	19.8888	18.6492							18.6942						21.1837	20.44	19.3965	19.7543	20.8984
IGB42_02422	Elongation factor P	N	N	N				21.3883	19.3167	19.6987			22.7198	23.928	20.4849	19.4287	24.0153		19.3758	19.3638		19.077	21.9806	20.0791			21.2107			21.6399		17.1059	19.9196		22.7205				22.4329		21.2923	22.4821	20.7004	23.0768	25.2236	24.6477	20.0994		24.4638
IGB42_02427	Chitinase C precursor	N	N	N	GH18;CBM12				24.2961	27.4375	23.1898	20.4501	27.638	29.5125	28.1805	28.1398	29.2487	26.9612	26.3169	27.2791			16.7313		24.4126	22.6637	19.6824		18.8814	20.4259	21.649	20.8193	17.2903	19.8799			17.2626	15.5062		22.1706	22.0176	18.8784	20.0523	23.8117	22.4615	22.3654	19.6218	19.8751	20.6607
IGB42_02428	UvrABC system protein B	N	N	N																											19.7434								20.9388			20.3973		20.8225		20.7491
IGB42_02429	Carboxylate-amine ligase YbdK	N	N	N				20.7247						17.9583	19.0692	17.8025	20.1615												20.31		20.4326	18.8222		19.293					18.8196			20.2791	20.1486	19.0642	21.7567	20.8608			21.6578
IGB42_02431	Acetyl-coenzyme A synthetase	N	N	N		21.2664	19.8122	22.8653	22.1067				23.0852	23.7648	23.953	23.1057	24.7172	23.242	25.4909	24.0064			20.9504					20.6929	22.234	20.3794	23.2426	22.6189	18.1832	22.5727	20.2864				21.5463			22.0836	21.0008	22.6309	24.5853	24.4442	22.4033	21.1993	24.5014
IGB42_02434	hypothetical protein	N	N	N																											16.8639
IGB42_02435	50S ribosomal protein L33	N	N	N													18.3547		20.2878	19.9203										18.9343	20.2342	22.8496	23.4859	23.139					20.3287	17.1847		19.4732	17.9489	19.3553	18.2639	19.8017	19.4716
IGB42_02436	50S ribosomal protein L28	N	N	N				20.666	21.4325		21.1274			20.1341			20.8755	20.2758		21.5487			22.417				19.3427		21.2377	22.3944	21.1405	21.6878		21.9153	22.5681				24.2151		20.6295	24.3312	22.4799	19.6567		21.5304	21.9387
IGB42_02438	Glyoxylate/hydroxypyruvate reductase B	N	N	N										18.7259	18.8465		19.2045	19.0132		18.872									20.5822	19.366	19.1157	18.226	18.4585	18.7308	19.9525				20.6114			17.9372	20.3933		19.7503	18.9527
IGB42_02441	RNA polymerase sigma factor FliA	N	N	N				19.8404									19.3275																						19.2266			19.4902			20.1113	19.2447			19.7487
IGB42_02459	Laccase domain protein YfiH	N	N	N																											18.8972
IGB42_02460	Ribosomal large subunit pseudouridine synthase D	N	N	N																																			19.1791					18.3033	19.3186	18.5451			18.6639
IGB42_02461	Outer membrane protein assembly factor BamD precursor	N	N	N																															20.2753				20.1306			19.8974	19.9703
IGB42_02466	Biofilm operon icaADBC HTH-type negative transcriptional regulator IcaR	N	N	N																											17.5756
IGB42_02476	NADPH dehydrogenase	N	N	N													17.7283																												18.3336	17.1809			18.3169
IGB42_02478	Carboxymethylenebutenolidase	N	N	N	CE7			21.8988				22.5741	19.5875	19.9635	19.318	20.1936	19.9685	21.2531	19.4797	20.5793			19.2859				22.3588		21.1326		19.8177		20.0139	20.1182											20.446	20.3512	20.2011	19.5569	20.6292
IGB42_02480	Glutarate-semialdehyde dehydrogenase DavD	N	N	N															18.2878	18.3488									22.3713	17.9701	21.3124	21.2979	18.4323	20.1145	19.2196				20.6867		19.724	19.9866	21.2549	18.6519	17.3892	17.8448	19.3797	18.2632	19.8262
IGB42_02482	Vibriobactin utilization protein ViuB	N	N	N			19.4277	19.3353	19.2247			20.2273	20.7033	19.7061	18.5539	18.2249	21.1219		17.9278	18.4192				20.1505	22.974	18.8063	21.9887	20.1559	24.7642	20.6335	26.8513	24.2555	18.5378	24.3186	20.1423				20.4617		22.1102	24.0351	24.5092	25.6271	24.0524	23.7028	20.5919		23.4197
IGB42_02487	Bacterial extracellular solute-binding proteins, family 3	Y	N	Y				18.8878	20.6312				22.6703	22.2942	22.3847	22.7575	22.0643	20.655	20.7061	19.4228						20.7444			19.4605	21.5847	19.5635	19.2187	21.8164	19.3323					19.5493	20.0103	21.0413	19.9812	20.5632	22.6108	22.0538	22.5561	19.4733	20.253	20.4955
IGB42_02488	Ribosomal RNA large subunit methyltransferase J	N	N	N										18.7053			19.1585															18.4137										19.0659		18.9529	20.7838	19.2162			18.948
IGB42_02489	Ferredoxin--NADP reductase	N	N	N		20.747	21.3182	24.8502	22.2789	20.3523	21.6634	24.3433	26.0177	25.5264	26.191	25.4948	26.2988	24.3911	25.4182	25.3188		20.3155	22.6066	24.5315	24.0195	23.2591	23.9113	22.8006	22.5225	24.7707	24.7473	25.2348	23.5537	25.1997	23.5854				24.0202	20.3597	22.8869	24.8447	23.5737	25.8319	26.2754	26.2293	22.6789	22.171	26.1285
IGB42_02490	Electron transfer flavoprotein subunit alpha	N	N	N					23.3184		24.1266		21.1373	22.7925	20.5771	19.318	22.715	19.9924	19.4628	20.9973		22.7443	21.8987		23.6388	24.7186	23.413		21.7579	23.6707	20.9459	22.0585	22.2656	21.2753	23.7109				23.8162		22.6912	25.0003	23.9933	22.2634	21.2273	21.4858	20.9074		19.8075
IGB42_02491	Electron transfer flavoprotein subunit beta	N	N	N			20.8534	21.4998	22.8263		20.7795		20.1287	23.6385	22.1756	20.6641	24.603	19.6942	21.4455	21.5687		21.3287	22.9988			25.4865		20.1828	22.3589	23.9382	22.9534	22.3511	21.9381	22.443	23.3268				24.5582	18.8381	22.3329	25.8683	24.0186	23.948	24.1596	23.8904	20.6865	18.4174	23.1955
IGB42_02494	Arylsulfatase precursor	N	N	N																18.6655													18.7516														19.5112	18.797
IGB42_02496	hypothetical protein	N	N	N																																								17.6887	19.9438	19.0762			19.3805
IGB42_02498	hypothetical protein	N	N	N												18.0805	19.765			17.6112																									20.2432	19.5744			19.1775
IGB42_02501	Chaperone protein HscA	N	N	N				21.6542	20.5417					20.2334			21.1876			20.1589										19.7121	17.8242				21.0947				22.4133		20.4103	22.8294	22.4975	20.9076	20.9431	20.4517	20.156		20.2065
IGB42_02504	NifU-like protein	N	N	N																											15.7061
IGB42_02505	Cysteine desulfurase	N	N	N				19.9492			18.3908			21.8806			22.7232			18.7055			19.8228				19.3234	18.9622		19.1228	18.3799	18.1867	18.3348		22.0085				21.3444			22.8573	21.2919	22.2045	20.4921	20.4071			23.3329
IGB42_02509	Oligo-1,6-glucosidase 1	N	N	N	GH13																										20.1995
IGB42_02512	Phosphoglucomutase	N	N	N				23.481	21.6387			23.981	21.333	21.0453	22.5986	21.7285	22.4885	22.5298	23.3359	23.0609				21.5747	22.1735	21.5299	21.8089	21.193	22.5332	20.8317	23.4052	23.1433	20.5633	23.2195	20.2832				20.685			21.9904	20.5162	21.4385	23.1737	22.6641	22.2537	21.8814	22.9285
IGB42_02513	Glucose-1-phosphate adenylyltransferase	N	N	N										20.1599	17.7989	17.1277	21.4957	19.4344	20.1986	20.6549								20.7632	21.2511	20.5611	23.1652	24.1203	21.2235	23.674	18.6925				19.6175			20.5578	19.783	20.438	18.8845	20.6944	20.923	19.6688	21.3853
IGB42_02514	Glycogen synthase	N	N	N	GT5				21.4004			21.3247	20.4838	20.9198	19.9003	19.4314	22.1191	21.682	19.9376	20.4005			21.3203			20.8643	22.4064		22.525	20.8183	21.8714	21.7834	21.2656	21.6334	20.7213				22.0601		21.32	22.9266	21.8897	20.2419	21.6851	21.4871			21.0845
IGB42_02515	Maltodextrin phosphorylase	N	N	N	GT35			20.882						19.4685			20.2996													19.82	20.2975	20.0781		18.6695	20.1784				20.8554			20.2999	20.5765	20.7178	20.9317	21.4409			21.8013
IGB42_02516	ADP-ribose pyrophosphatase	N	N	N									20.0679		20.5951	20.2847	19.6193	20.127	20.9831	20.4233										20.1001	20.965	20.6871	19.426	20.5085										18.9562	20.6032	19.6641	20.0646	20.3737	20.3489
IGB42_02517	hypothetical protein	N	N	N																											18.0985
IGB42_02518	HTH-type transcriptional regulator CysB	N	N	N																										19.2896					19.8252				20.0429			19.9451	19.8262
IGB42_02521	Glucosamine kinase GspK	N	N	N					21.6697				22.1236	21.9099	23.7746	23.1479	22.4604	23.3766	23.9349	24.2915						19.9393		18.2855	20.7374	21.0172	20.446	20.4391	20.9383	20.8214	21.2626				21.838		19.7124	22.5215	21.7206	21.1464	21.6938	21.7545	23.7033	23.78
IGB42_02523	sn-glycerol-3-phosphate-binding periplasmic protein UgpB precursor	Y	N	Y		26.5171	25.9113	26.4663	30.3457	29.6529	29.5495	25.3405	31.1264	30.7042	31.4629	31.4024	30.3009	30.3708	30.6213	30.7486	22.6315	25.3261	24.379	25.8569	28.0664	27.0416	25.4626	23.9931	26.6337	28.1085	26.8856	27.1837	28.5323	26.8173	24.5686	23.6632	22.0103	24.0493	26.4754	25.9908	28.0693	26.4563	27.7385	29.026	28.4901	28.2896	28.2682	28.2112	27.6371
IGB42_02524	putative ABC transporter-binding protein precursor	Y	N	Y		29.5767	30.1311	31.2434	33.0602	32.7067	31.8505	31.1411	33.5421	33.2372	33.5119	33.6904	33.1073	33.3969	32.8896	33.2536	28.82	29.1691	30.3707	31.3512	31.5075	31.174	30.6004	30.0383	31.363	32.5888	31.4097	31.2411	31.2156	30.8667	29.9875	28.3796	27.1793	30.1381	31.314	31.0423	32.0798	30.7726	32.3383	32.7191	32.6739	32.638	33.0544	32.9985	32.0842
IGB42_02525	Lactose transport system permease protein LacF	N	N	N																													17.0996		17.2716				19.9395					17.1387		18.5609	16.5692		16.5702
IGB42_02526	L-arabinose transport system permease protein AraQ	N	N	N																			19.2513							18.5963					19.3713				19.5241			20.6677		18.9146		18.9243			18.1139
IGB42_02527	Maltose/maltodextrin import ATP-binding protein MalK	N	N	N			22.0495	22.0803	21.9263		22.9965		19.9365	19.5574	18.3312		21.3216		16.8246	21.2736		22.3507	24.755	23.3129		19.1063				23.635	17.6328	20.3968	21.995		25.0307				26.4032		25.0221	26.2159	25.922	23.7656	18.0173	23.8517	22.6917		22.4995
IGB42_02528	Threonine synthase	N	N	N		23.3669	22.0659	24.0774	22.5541	22.9986	23.5791		24.3208	24.7197	24.1088	22.9875	25.1175	22.6523	24.166	23.3514		20.583	23.0713	23.7407	24.8188	23.2033	23.9426	20.4017	25.1114	24.0826	25.4086	23.9331	22.4553	24.7856	23.3303				24.3796	20.2288	23.6937	24.5855	23.3869	24.8526	26.161	25.6279	24.3985	23.2734	25.1806
IGB42_02530	Homoserine dehydrogenase	N	N	N				22.426					18.7835	22.6058		18.713	22.7034	19.4511		19.8318	19.0711		22.4623					19.2763	17.7437	22.1091	16.8849	18.5082	19.6359	16.399	22.6793	19.0096			24.4942		20.6766	24.2209	22.7893	23.4541	24.7365	24.7021	20.9531		25.0697
IGB42_02531	Glutamate-pyruvate aminotransferase AlaA	N	N	N				22.2085	20.4627		20.9909	22.9219	20.0099	22.7283	20.9678	19.9293	23.4383	21.0592	21.1865	21.5177			21.4765			20.2793	20.3651		23.9162	22.3244	24.4762	24.2835	20.8246	24.4113	22.6203				24.6481		23.2571	23.9528	24.2581	23.0077	24.6765	24.7243	20.6405	17.6746	23.8925
IGB42_02532	hypothetical protein	N	N	N				22.6065	18.7568	20.5572		21.202	21.5586	21.5613	22.4279	22.4039	22.087	21.6042	22.6783	22.0251			20.7053	22.0432	22.2287	21.3521	22.2772		23.9411	22.0794	25.3267	24.6671	22.5619	23.8062	20.4329				22.7997		21.307	22.7584	21.8809	23.2883	24.9668	24.1064	22.6684	22.0291	23.8124
IGB42_02534	ATP-dependent RNA helicase RhlE	N	N	N					25.0361		27.3513						24.8353						27.9265							24.6214					27.4907				28.5619		24.6769	28.2415	27.3635	24.7749	25.9222	25.1778			25.2665
IGB42_02535	50S ribosomal protein L3 glutamine methyltransferase	N	N	N					20.6408	19.294	20.4014			18.4244			19.085												19.6912	19.815	18.2263	19.1871		20.3855	21.531				22.884		19.9164	22.2163	23.1048	19.9692		20.2769	19.5113		19.9366
IGB42_02536	Response regulator PleD	N	N	N																															20.5361				20.1863			19.2719	19.4903
IGB42_02537	Chromosome-partitioning ATPase Soj	N	N	N																										18.2815					18.7107				20.8737			21.4593	19.203	17.4664
IGB42_02538	Chaperone protein HtpG	N	N	N				22.8116	21.6885		21.204			22.7803	18.2168		22.2805			20.6749	21.2792	19.9327	24.9835			19.3192				22.2712	18.6585	18.9509	19.4186		24.512				25.2758		21.7485	25.0228	23.5278	21.8252	23.2199	22.3315	21.4022	18.0519	24.6026
IGB42_02542	Ankyrin repeats (3 copies)	N	N	N													19.2418																		19.4012				20.7852					19.361	20.2017	20.7022			18.6741
IGB42_02552	Kelch motif protein	Y	N	Y					24.2307	21.8823	19.6199		24.3121	27.9038	23.6964	23.0855	27.1923	18.3357	16.8095	19.9516						18.0329				16.2446						17.5357		18.6461	16.7062	19.1708	18.2504	16.0409		20.3957	17.6666	17.9959		16.782
IGB42_02553	N,N-diacetylchitobiase precursor	N	N	N	GH20	19.4512	22.5563	23.731	25.683	22.5382	24.9765		22.8125	24.3819	21.1039	20.6625	24.8716	21.1275	20.7856	23.3728		22.9293	25.7998	20.9148		22.7073	20.6511	21.3054		24.3259	17.2325	19.0558	21.9573		26.0399	20.3445			27.3154	21.4713	24.8986	26.7872	25.989	25.1249	23.7401	24.9486	23.0582	18.1295	25.4498
IGB42_02554	Phosphoribosylformylglycinamidine synthase	N	N	N			20.2442	21.8487	24.237	23.5348	25.1389	24.4267	23.2963	24.1477	24.3995	24.1217	24.2709	25.8423	25.8529	26.0956		22.5364	24.5009		25.2399	24.3665	25.0801	21.6709	26.7114	24.9972	26.9769	26.2339	24.601	26.064	24.831				26.1386	20.7509	25.148	25.7638	25.6192	24.6461	21.685	23.3987	26.38	26.2061	23.6821
IGB42_02565	hypothetical protein	Y	N	Y									18.8611	18.1975	18.1949	20.3751																	18.3146												17.4498
IGB42_02569	2-C-methyl-D-erythritol 4-phosphate cytidylyltransferase	N	N	N									18.2232		18.0626	17.7666				17.9952											17.8665	18.5244												17.4328	18.1244		18.1565	17.7953
IGB42_02570	2-C-methyl-D-erythritol 2,4-cyclodiphosphate synthase	N	N	N										19.241	19.9848	19.2571	19.4981	20.4088	20.0405	20.4282									22.324	19.3611	21.177	21.4665	20.6699	21.1969					19.1316					18.8469	20.8092	20.0877	20.2463	20.6178	20.6713
IGB42_02574	Peptidyl-prolyl cis-trans isomerase cyp18	N	N	N				21.2759	22.0147					21.7875	18.0313	19.7905	22.3323			20.4798			21.8331							21.7565	17.977	20.8713	20.6005		22.4691				24.2327		21.1856	23.1663	21.9101	23.2047	24.0404	23.4772	21.0923		23.4804
IGB42_02575	Peptidyl-prolyl cis-trans isomerase cyp18	Y	N	Y			19.1806	24.262	25.0315	23.1789	24.3566		26.3336	25.3055	26.2251	26.6824	25.5703	24.5503	24.7058	24.8534			22.5471	20.75	24.2074	24.7365	23.278	20.809	23.9881	23.2362	24.2453	20.222	20.3172		21.6348		18.8593	22.1204	23.9665	23.6174	24.9338	24.0523	24.5321	26.644	26.1209	26.0733	25.4307	25.3745	25.5396
IGB42_02577	hypothetical protein	N	N	N										19.1216	18.1619	17.9945	18.6514		20.0536	19.8265											19.955	20.4496	19.2795						19.0258					19.3628	22.1315	21.5043	19.5451		19.7668
IGB42_02578	50S ribosomal protein L13	N	N	N			21.2171				20.6497		20.9564	20.5908	19.4798	20.3643	21.3753	21.4031	22.4659	22.4352			23.34				21.7636	24.9345	21.7004	23.4939	20.3195	21.2224	22.0603	22.3318	23.1879				25.2869	21.9256	23.3468	25.1118	23.8006	22.495	17.284	22.1948	22.3164	20.8107	21.6787
IGB42_02579	30S ribosomal protein S9	N	N	N		22.9174	21.5926		20.4841	20.8092	24.0188		19.6963				21.9978	19.5663	21.4075	21.8481		21.8385	22.0091						22.0132	23.1685	20.8044	22.0629	21.6911	22.5361	24.9155				25.9577		23.1434	24.8611	24.7912	22.6124		22.2247	22.1942	18.562	21.0395
IGB42_02580	N-acetyl-gamma-glutamyl-phosphate reductase	N	N	N		20.992		24.2069	23.1831	21.5954	21.2605	24.567	22.8595	23.2603	24.2158	23.9517	23.6221	25.1118	25.7056	25.2402	19.2555	21.5828	24.0379	21.2753	20.337	23.3097	22.29	22.51	25.2527	24.2719	25.8434	26.4462	24.6364	25.3766	23.6295	19.9872			25.3643		23.247	24.3438	24.0616	24.1783	23.3111	24.2557	25.214	25.2838	25.1675
IGB42_02582	Polymer-forming cytoskeletal	N	N	N											17.5737		18.6856			18.2693										18.6014		17.8733							18.704					18.7791	20.8609	20.2781	18.0029		22.2836
IGB42_02583	Iron-sulfur cluster insertion protein ErpA	N	N	N										18.8827			19.4737														18.3999				19.6373										20.0189	19.1983
IGB42_02585	putative malonic semialdehyde reductase RutE	N	N	N									19.7462	19.4889	18.6451	18.4856	20.7056			17.8644										18.2346	17.6968	17.8772		16.5714					20.3621		20.2104	21.6621	21.1332	18.6981	21.5798	20.7233	17.4957		21.2009
IGB42_02587	Glutamine amidotransferases class-II	N	N	N																											14.5863
IGB42_02589	Enoyl-[acyl-carrier-protein] reductase [NADH] FabI	N	N	N										20.6154			19.6677			20.2668			21.5489							21.8516			19.8357		22.3546				23.6423		20.7617	23.7114	20.9106	21.2901		19.7128	20.5925
IGB42_02590	tRNA-modifying protein YgfZ	N	N	N				21.3166			20.3035			19.419			19.5434						20.2265							19.3076					20.918				22.375		20.3929	21.308	21.0068	18.934	21.455	21.1749			19.6225
IGB42_02591	hypothetical protein	N	N	N																															20.5312				23.0101			21.6356	21.0073	20.325		20.0437			19.3805
IGB42_02663	mRNA interferase PemK	N	N	N																												19.3349		18.5096															18.8945
IGB42_02668	putative bifunctional chitinase/lysozyme precursor	Y	N	Y	GH18									19.718	18.5113		19.4903			18.1315
IGB42_02672	hypothetical protein	Y	N	Y					23.0535				23.2568	21.8008	21.7592	22.0069	21.8659	21.5937	20.6506	21.2364					20.7558	23.0102	23.2588		24.459	21.6529	22.1904	22.4742	21.2448	22.435					21.2717	23.416	23.9034	21.6828	22.6713	23.144	22.3236	22.3896	20.8041	21.6044	21.7047
IGB42_02673	Thiol peroxidase	N	N	N					18.8564		22.9254		21.2096	20.7696	21.7049	21.0246	21.0302	19.6767	18.7537	20.4151			22.8015		22.5345	21.6554	23.1053		24.1918	20.5631	19.8887		18.6003		22.3393				23.7507		22.0998	23.881	22.5638	20.0617	20.2082	20.5647	19.1452		17.9167
IGB42_02674	putative thiol peroxidase	N	N	N				19.8788					18.5132	19.5387	18.3203		21.9732		18.4224	18.8819										18.0051	18.1763				19.1863				19.6707			20.0311	19.0363	19.5026	21.647	20.8071			21.3843
IGB42_02677	Ribosomal protein L11 methyltransferase	N	N	N										20.2781			20.1073																						20.8002					19.7623	21.5662	20.7788			20.9354
IGB42_02678	Flagellin	N	N	N									20.2862	21.4782			22.2653																						18.6623		21.4783	19.2109		19.816	19.008	18.5987			20.3808
IGB42_02679	Biotin carboxylase	N	N	N										21.2344	19.8692		21.0689						22.267							21.2501			20.6443		21.1184				21.2157			22.8809	21.0992	21.5112	21.1626	21.5331	20.1912		21.2439
IGB42_02680	Biotin carboxyl carrier protein of acetyl-CoA carboxylase	N	N	N				20.9106	21.4349		21.3891			20.2328			20.6851	20.9246	20.0535	20.5345			21.7537						19.6415	18.8891	19.1646	20.3619	18.5608	19.427	21.4518				22.3693		21.1644	19.8836	20.6863	19.4046	21.3359	20.4865	20.1767		21.7139
IGB42_02681	3-dehydroquinate dehydratase	N	N	N				20.1286						18.8348			18.8849	18.4479	18.8311	18.6307										19.2585	21.435	22.0532	21.8737	22.4606					18.935					18.4643	18.2334	19.2261	19.3041	19.0605	20.5636
IGB42_02682	S-adenosylmethionine:tRNA ribosyltransferase-isomerase	N	N	N				22.0177						20.561			21.7677						20.2326							19.6354			17.7856		20.6493				21.8282		20.6904	22.0135	21.7696	21.5398	23.3577	22.1416	18.5313		22.8179
IGB42_02686	hypothetical protein	Y	N	Y				21.8155	20.4514				19.063	20.1623	22.0899	22.773	21.6401	22.2769	21.2598	21.9784								21.6778	21.8506	21.3641	21.3466	20.7799	22.6648	18.3889	20.2361				21.6169		20.5189	21.4073	22.5383	24.1805	24.0571	24.29	20.3057	20.0588	22.6339
IGB42_02687	preprotein translocase subunit YajC	N	N	N																															21.3258				21.5995		20.7584	21.426	21.8552
IGB42_02688	preprotein translocase subunit SecD	N	N	N																										20.5796					20.4319				21.1952			21.1795
IGB42_02696	CDP-6-deoxy-L-threo-D-glycero-4-hexulose-3-dehydrase reductase	N	N	N										18.1385			18.0667													18.4093	17.4266								16.8337			18.6433		18.5037	20.5336	20.4977
IGB42_02697	Transcriptional regulatory protein QseB	N	N	N																																			17.3205						17.4174	17.0624			16.8421
IGB42_02702	Phosphoglycerate kinase	N	N	N		23.575	25.2854	28.0904	26.7934	26.8636	25.5574	26.1794	27.3109	28.4299	28.2109	27.7849	28.566	28.5433	28.7089	28.8468	25.3068	25.6968	27.8134	27.015	26.9038	27.8107	27.6938	29.0483	28.5181	27.4113	29.6058	27.3381	26.249	27.1861	26.9178	23.7149	22.4084	24.8723	27.9302	25.3235	27.5712	27.9334	27.2889	27.8172	29.2476	28.6822	29.3017	29.378	29.1337
IGB42_02710	Leucine-, isoleucine-, valine-, threonine-, and alanine-binding protein precursor	Y	N	Y			21.3494	23.6252	25.6735	24.9245	24.9388	21.0669	26.3853	25.8392	26.8634	26.9835	25.9393	25.3392	26.4473	25.9807		19.8944	21.225	23.8132	24.6197	23.3456	21.5051	23.6049	21.9285	25.9336	23.9396	24.0309	26.6118	23.8267	21.9092	19.568	17.67	21.0752	19.7472	21.1936	22.8835	20.8773	23.1525	24.9544	24.8956	25.204	25.4843	25.8885	24.5188
IGB42_02731	hypothetical protein	N	N	N				19.8956									20.0489																						21.1146			20.5565	21.1115	20.1836	21.3342	21.1914			19.6026
IGB42_02734	Penicillin-binding protein activator LpoA precursor	N	N	N				22.6191				22.1882	22.4454	21.6852	23.435	23.7198	21.6796	22.3249	21.1986	22.1573				21.6391	22.0872	21.4287			22.0434	21.6831	21.9814	21.4442		20.3569	20.5665				20.9015	20.3606	23.243	21.1928	23.3593	23.2932	22.4028	22.2211	21.5386	20.9715	21.7502
IGB42_02736	Phosphoheptose isomerase	N	N	N				19.5142				20.3733	19.6929	20.7995	22.1738	21.8913	20.2407	21.0394	22.9973	21.5344									22.2686	20.365	23.4661	23.8743	21.269	22.9234	19.7198				21.7774		20.0212	19.2201	20.5479	21.0657	21.6496	21.2715	21.8212	21.7353	22.1485
IGB42_02737	outer membrane lipoprotein	Y	N	Y									19.9146	19.6251	19.5632	19.6616	19.5809			20.3252			21.3912					20.5256	19.7656	21.6705	20.6228	21.9675	22.8224	21.6228	20.9931				22.3122		22.016	21.6647	21.8854	21.5057	20.6217	20.6968	21.4684	20.2657	19.8423
IGB42_02738	Esterase TesA precursor	N	N	N	CE3										20.5004	21.3708	19.3165															19.6703												19.5901
IGB42_02741	Glycine betaine transporter OpuD	N	N	N																										17.4614									19.4384			17.8786		17.4921
IGB42_02743	Citrate synthase 1	N	N	N																															19.5915				18.6959				19.6133	17.5237	18.7091	18.5995			18.1757
IGB42_02746	Chitinase A1 precursor	Y	N	Y	GH18;CBM12			21.6601	24.3714	24.8059	22.3869		26.3793	28.585	27.4196	26.8729	27.7662	25.7331	25.7679	25.9566				21.4451	22.7336	24.0275	18.4849		18.7096	20.1625	21.5994	20.6542	21.8392	20.6331				19.3406		23.149	23.1434	21.2669	20.7616	24.2739	24.1316	24.1065	20.8881	20.7374	23.1254
IGB42_02752	3-phosphoshikimate 1-carboxyvinyltransferase	N	N	N			21.8574	23.1243	21.9593	21.5183	21.1569		22.3855	22.7452	21.2638	20.3115	23.5211		21.0022	20.8468			23.3511	22.2287		23.3691	23.7783		21.7164	20.8088	21.1141	19.5184	19.3749	18.9389	22.3392				24.115		23.0822	23.5739	21.9005	22.8965	24.4973	24.3297	21.8148		24.5049
IGB42_02755	Branched-chain-amino-acid aminotransferase	N	N	N				24.3882	21.2523	21.3834	20.819	23.5076	20.8847	22.7862	21.8482	21.632	22.781	23.1196	22.3066	23.199		19.7509	21.0344			21.4523	19.5974		24.8615	22.8647	25.3917	24.4111	21.7468	24.6224	23.8179				25.0546		23.5111	24.5398	24.473	23.7359	22.5156	23.5706	23.0532	21.4965	24.6838
IGB42_02761	Quinolinate synthase A	N	N	N										18.825	22.2858	21.6406	18.5397													19.3856			19.2006						17.9012					18.3266	18.5749	18.251		18.7422
IGB42_02766	Type II secretion system protein D precursor	N	N	N												18.2622		18.3193												19.1295					19.1683				22.2209			18.5991	18.0459	17.6363		19.1232		17.0744	17.6612
IGB42_02774	Superoxide dismutase [Fe]	N	N	N				21.2217	21.9685	22.0503		21.9534	24.4861	24.6358	25.5484	25.1886	24.4517	25.1499	24.9495	26.2903			20.9628			20.4509		19.4563	22.5894	24.1018	24.0694	25.0343	24.7116	24.3057	20.655				23.219		18.7837	19.9797		21.0121	24.3832	23.6	24.1753	25.0053	24.0172
IGB42_02776	Fumarylpyruvate hydrolase	N	N	N				20.8626					22.2255	20.5782	22.4192	22.1278	21.9563	21.1277	21.2992	21.2412										19.5754	20.376	20.422	19.0926	18.3286					20.6796			18.7244	20.0575	20.7354	23.0352	22.7769	21.5491	20.8608	22.6903
IGB42_02778	30S ribosomal protein S21	N	N	N			21.0909						19.4119	19.8431	18.5482		19.7625	19.5706	20.4898	21.8593		20.6537	21.9159	21.2232		18.9087		22.756	18.9643	22.8881	18.2349	20.4779	21.5387		22.9552				22.1576		19.7371	22.7945	19.4567	22.1211	19.6495	21.0417	20.8538	18.9346	21.5796
IGB42_02779	Yqey-like protein	N	N	N								19.8705	18.0348	20.0327	18.3207	18.7639	21.2792	19.7844	22.1269	21.316			19.879			18.7545			21.9284	19.0628	23.6794	24.136	17.7689	23.5477	20.1262				19.632			17.6561		21.0615	23.3828	22.5962	21.8502	20.2229	22.839
IGB42_02781	RNA polymerase sigma factor RpoD	N	N	N				20.9855	19.6367								19.6733			19.6235			21.1274						20.6028	21.4794	20.3481	21.1731	19.5675	23.0065	22.9201				23.0043		20.4878	23.0099	21.7002	20.4315	19.2938	20.9783	20.4258	20.2107	22.0177
IGB42_02790	putative sugar-binding periplasmic protein precursor	N	N	N					19.7589		20.5143		19.8588	19.2593			19.6916			19.483			20.4911							22.2833			19.5567		19.9826				23.0277		20.4799	21.7126	20.6202	22.0027	19.6517	23.455	20.156	19.0265	21.4366
IGB42_02794	hypothetical protein	Y	Y	Y			20.7117	23.5866	24.6505	22.5595	22.8613	22.8927	25.6259	25.3951	25.8726	26.2343	24.9862	24.5466	24.9387	24.9178				24.5246	21.6159	21.9137	19.1165	20.4801	21.6546	24.4742	23.3019	23.2585	24.9889	23.0126	18.2142				20.9929	18.3118	23.5966	21.3807	23.0384	24.0517	24.4173	24.6176	23.9428	24.1343	23.5134
IGB42_02795	putative peroxiredoxin	N	N	N		23.139	23.7565	26.3076	26.2474	26.08	26.561	29.1214	26.5344	26.2748	26.5135	26.7434	26.4803	27.4029	26.455	27.8019	23.9358	24.0397	25.6145	26.3665	24.7484	24.1227	26.8797	22.2136	29.5055	26.5263	29.2296	29.7472	26.4074	29.1443	26.0629	23.79	22.6456	22.0819	26.8881	23.6747	25.8016	26.9077	27.1889	26.2425	27.2651	26.8721	27.0558	26.4889	27.401
IGB42_02811	Ribosomal large subunit pseudouridine synthase F	N	N	N										19.9195			21.4594	20.2858		19.5942										19.7981	21.1472	20.6988		20.5714					20.8477			20.7317	21.5162	21.1685	22.7198	22.3185	19.852		21.0735
IGB42_02813	Flagellar hook-associated protein 1	N	N	N					21.0936				22.3782	22.7028	21.5915	21.9018	24.1458	19.8941	17.8789	19.919					21.477	22.9897				20.3024	19.035		22.1165					19.7398	19.3976	21.9715	22.5359	19.7719	19.4376	21.7025	21.0146	21.4016	20.5056	20.8202	20.6068
IGB42_02814	Flagellar hook-associated protein 3	N	N	N					21.1785				22.1999	21.7887	21.5164	21.8764	23.132			20.8583						22.1923							20.2593						19.9683	20.573	21.8807				20.573	18.6954	19.1476		19.4214
IGB42_02816	Thioredoxin-1	N	N	N			23.0425	24.1057	23.5398	23.6965	23.4998	23.961	23.9112	22.3049	24.8123	25.027	24.3966	25.3358	24.4975	25.0276	21.7251	20.6731	23.7617	22.2751	23.2663	23.9121	22.7254		26.1875	24.31	24.6541	25.2714	26.5922	24.6541	23.4568				24.284		23.7732	23.034	23.9782	23.2345	25.6522	25.0515	25.6263	25.5254	25.4293
IGB42_02817	hypothetical protein	N	N	N		20.6339		21.9527	21.364					21.9269			21.7413		17.8444	19.6272			22.1839	20.3252				20.1361		22.661	19.2663	19.2755	20.1891	18.1523	23.5104				24.6559		21.5047	23.7036	23.3031	23.1367	22.141	23.5005	21.3547		23.8639
IGB42_02818	50S ribosomal protein L31 type B	N	N	N											18.6018		19.0656						20.1006					20.9142		22.0044	18.7219	19.1245	19.6892	19.5722	20.7176				21.212			19.9777	18.5018	19.6802		19.1912	19.6381	18.8019
IGB42_02822	putative nucleotide-binding protein	N	N	N				19.3354						21.2299	19.8317	19.2722	21.9944		17.4237	19.7208		19.1716	21.8945			19.8413			24.6687	20.2434	22.6424	20.6548			22.8505				23.246		20.8051	22.9295	23.123	19.9555	23.7503	22.8868	20.7268	18.7448	23.5921
IGB42_02824	hypothetical protein	N	N	N				19.863	18.8852				18.5655	20.6104	18.5701	19.1804	21.298						19.3932							18.3026	18.4793	17.4451			19.5857	18.9863			22.4311		19.6772	18.5094	20.1513	20.3493	23.1553	21.5576		17.701	20.9366
IGB42_02826	Argininosuccinate synthase	N	N	N				20.0317	21.901	20.0802	20.8383		17.6758	22.8232	16.9483		23.0523	19.7194		19.565		18.6165	22.9469		21.0168		20.1571	18.5934	18.8842	23.8372	17.7903	20.1784	19.5421	18.8464	25.1266				25.6899	19.6487	23.5805	25.788	25.6468	24.5164	22.934	24.2329	21.7885		25.0226
IGB42_02828	Ornithine carbamoyltransferase 1, phaseolotoxin-sensitive	N	N	N				22.016	19.575			22.5526	21.3798	22.1125	23.0033	22.2995	22.4952	23.558	24.6233	23.6671			22.5405	19.9032	22.4884	22.5948	20.9647	19.4643	23.9405	22.4947	24.4156	24.586	22.1663	23.98	22.9908				23.3625	20.1313	23.1639	23.1508	23.3746	22.5286	23.2361	23.8483	23.9528	24.6757	24.118
IGB42_02829	hypothetical protein	N	N	N				21.4237				20.6934	18.6613	18.9165	17.4702	18.2757	20.5455		18.1413	19.3765										18.535	21.3008	20.1859	18.0743	20.3978					20.0223			18.1059		19.6968	22.1376	21.4429	18.8375		22.0152
IGB42_02830	3-oxoacyl-[acyl-carrier-protein] reductase FabG	N	N	N				23.175			22.7299		22.1751	23.1511	24.0696	22.7775	23.3671	23.1901	23.9235	24.0326			19.7659	20.7158		20.9886			22.7537	23.5072	25.94	22.6632	22.4402	23.077	21.4629		20.2822		24.5819		22.6241	24.0951	22.7543	24.7297	24.772	25.0204	23.823	23.1992	24.891
IGB42_02834	Uracil phosphoribosyltransferase	N	N	N		20.638	21.6096		20.4095		22.1314			18.6011			19.7924						22.3871			19.979				20.8772		18.5072			21.4291		21.6803		21.6137		20.2501	21.9017	20.5699	20.4923	21.0767	21.4802	19.248		20.3695
IGB42_02838	Glutamine--tRNA ligase	N	N	N				23.9182	22.2866	22.5597	22.7527	23.7073	22.4558	23.7278	23.4438	22.6049	24.0182	22.2337	23.9415	23.5048		20.7658	22.383	22.4222	22.7366	21.82	23.1667	23.4448	25.5611	22.8135	25.2483	25.0625	23.2288	24.8469	23.421				24.2905	19.4862	23.7143	23.9182	24.3536	24.1583	25.3087	24.9886	23.264	23.2471	25.0897
IGB42_02841	Uroporphyrinogen decarboxylase	N	N	N									19.8088	20.7094	20.8725	20.7764	20.1085	19.964	19.532	19.7509			21.9483		21.2172	21.3666			21.5926	21.0765	20.6223	20.4236	21.6005	20.4275	20.3367				22.3394		21.6054	21.5815	21.6787	20.0358	20.743	20.7973	19.9127	20.6654	19.6205
IGB42_02843	Arginine--tRNA ligase	Y	N	Y		21.0219		23.2499	22.6854	21.1325	20.9763	20.3964	22.3624	23.4804	23.5553	22.8819	23.4171	24.0154	24.1899	24.0837			23.3898		22.3463	23.3181	23.0421	20.3347	25.2883	22.3487	25.3155	24.5869	21.9496	23.2067	23.2542		20.4157		24.2182	18.6883	24.0829	24.1379	24.0968	23.5767	24.6738	24.2696	24.4586	23.9576	24.6727
IGB42_02846	hypothetical protein	N	N	N											19.3028															18.8291																		19.3582
IGB42_02848	Nitrogen regulatory protein P-II	N	N	N		21.534	21.1682	24.479	20.2589	22.0471	22.2093	24.4671	23.8174	23.5228	24.623	24.4713	23.703	24.5852	24.9946	25.2199	18.9868	21.0572	21.6815	23.9233	20.2101	22.5145	22.8991	22.1125	24.2273	22.8876	25.8034	26.1773	24.9464	25.3253	23.2497			22.0708	22.9926		23.0031	23.1718	22.9004	23.8618	25.5345	24.8843	24.6131	24.4782	25.3036
IGB42_02849	ComE operon protein 1	Y	N	Y																										18.6731			20.8438
IGB42_02859	frataxin-like protein	N	N	N																																									19.6555	18.2166
IGB42_02863	Hydroperoxy fatty acid reductase gpx1	N	N	N					20.8648					18.9737	19.3143	19.3326	18.2006			18.5903			21.2867			20.8987			22.4136		17.8125				20.2259				19.4828		21.5811	20.092	20.9586		20.9455	20.554			19.0988
IGB42_02866	hypothetical protein	N	N	N				21.6954	24.9557	23.0962		24.1538	26.794	25.3985	26.1603	26.4905	23.5998	25.3449	25.3986	24.6937					23.7732	26.1037	22.4709		23.5236	24.6368	24.7387	24.9998	26.6392	24.5577	21.5957		20.7404	22.3909	22.0849	24.0483	24.7507	21.9124	22.0488	23.5956	21.2516	21.2265	23.0721	23.511	19.4451
IGB42_02867	Carbamoyl-phosphate synthase small chain	N	N	N									21.8463	22.1534	22.2704	21.3131	22.32	22.8768	23.9282	23.6958		20.9493	21.5322				21.3522		21.8415	21.8574	21.5271	22.001	20.8479	22.6938	22.3838		20.1484		22.6991		20.0118	22.4171	22.3724	22.4072	21.5559	22.4673	23.2499	22.482	22.5561
IGB42_02868	Carbamoyl-phosphate synthase large chain	N	N	N		19.8882	21.0223	23.7993	22.03	20.7728	22.2021	21.2627	21.5662	23.8867	22.7874	22.4656	23.7554	24.4576	25.4437	25.39		19.4912	23.6357	19.745	21.2456	20.4467	18.8422	23.0677	24.4432	22.8965	25.4305	23.5101	20.9782	23.9196	23.9546	21.1088			24.8675		22.3257	23.5478	23.8761	23.4786	23.1043	24.1751	24.9769	24.2572	25.0914
IGB42_02869	Transcription elongation factor GreA	N	N	N		19.9382	20.16	20.0575				21.9195	21.7788	21.815	23.1004	23.0047	22.3673	22.5404	24.2142	23.3454			20.0507			21.1761	21.0156	21.8018	24.4471	20.9417	24.9756	24.9528	21.0993	24.2508	20.9628				21.4744			22.1466	21.8491	21.8613	23.8248	23.0205	23.3056	22.69	23.3051
IGB42_02871	RNA-binding protein	N	N	N										18.7449			19.7806		19.6923	19.3492										19.209	21.0805	21.5012		21.8179										19.0299	21.8747	21.2079	19.4112	18.9685	21.3625
IGB42_02873	ATP-dependent zinc metalloprotease FtsH	N	N	N					19.5708														21.3911							19.3928					21.1895				23.2792		20.5378	23.1036	22.6329	19.4747		19.1592	18.988		18.7476
IGB42_02875	Phosphoglucosamine mutase	N	N	N													19.1233													18.878					19.745				21.8896		19.3962	21.5405	19.9034	19.1022	17.9007	19.5141	19.4826		17.9628
IGB42_02881	Phosphate-binding protein PstS precursor	Y	N	Y		23.0627	21.94	24.854	26.6849	25.1031	23.1752	26.9695	27.7347	27.4889	28.1629	28.2958	27.4639	26.6356	27.1967	27.1631	22.3067	21.4714	22.1434	24.7181	24.8368	26.8306	23.3786	22.5676	26.0106	28.2475	27.9146	28.3434	29.0992	27.9267	22.9864	18.9634	19.7941	25.2196	24.8571	24.6574	27.2186	24.9973	26.3981	28.7893	27.6734	27.7564	28.0984	28.436	26.6364
IGB42_02882	Triosephosphate isomerase	N	N	N										19.7012			19.1286												19.0481	19.1323		18.3674			20.1538				22.0055		20.0856	21.6297	22.2987	20.3521	20.798	20.4897			18.5387
IGB42_02887	NADH-quinone oxidoreductase subunit C 1	N	N	N										17.9124			17.4721			17.5806		18.6977								18.1288			18.3867		22.0127				23.0754			18.1424	18.65	17.8173			17.5806
IGB42_02888	NADH-quinone oxidoreductase subunit D	N	N	N																			21.594							22.1032			19.6477		21.8175				24.117		19.9356	21.0459	20.6516	19.2201		19.8842	20.7548
IGB42_02891	NADH-quinone oxidoreductase chain 3	N	N	N					21.9477		19.3289			19.7804			18.2232			18.1759		19.5867	22.5395							20.7187			18.7365		23.5231				25.3892		20.4245	18.8235	18.9974			19.5397	18.6516		17.8258
IGB42_02898	NADH-quinone oxidoreductase subunit N	N	N	N																										18.1255									19.7175							18.1895
IGB42_02901	Threonine--tRNA ligase	N	N	N					20.8935					19.2066			18.1482			20.0297			23.1247					20.5366		22.1206		18.6933	18.2737		23.8177				25.3006		21.4352	23.6449	20.8592	19.5794		21.5929	18.8128		20.1795
IGB42_02902	Translation initiation factor IF-3	N	N	N					20.8749								20.1314						21.6231							20.6071					22.0002				22.6879		21.0443	21.9673	20.5887	20.4939	21.134	20.874			21.4004
IGB42_02904	50S ribosomal protein L20	N	N	N												19.3116		19.9675					23.55						21.1912	21.6311		21.5317	20.2701	20.9528	22.782				23.4041		22.3977	24.1981	22.5504	21.456		21.2332	21.062		20.6415
IGB42_02905	Phenylalanine--tRNA ligase alpha subunit	N	N	N				24.0023	20.6553		22.44		20.8509	20.1192			20.7596			19.9755	22.7823	20.5359	21.9683			21.742	21.4933		21.7335	22.1836	21.5118	20.793	19.7543	21.4714	23.021				23.3624		21.6826	22.2283	21.8808	21.2438	19.4996	21.1722	20.7168	18.8196	21.8845
IGB42_02906	Phenylalanine--tRNA ligase beta subunit	N	N	N			19.1616	20.8887	19.4154		21.6681	19.5895		19.3297			19.996			16.6512		19.72	22.2756			17.7207	20.779	19.8207	22.876	21.8291	22.2443	20.9282	19.0534	21.9591	24.2322	19.3348			24.5255	18.1989	22.2682	23.6217	24.1256	21.3246	18.3306	21.2295	20.6718		21.5851
IGB42_02908	HTH-type transcriptional repressor YcgE	N	N	N																										19.4138									21.5996			20.724
IGB42_02913	Linear gramicidin synthase subunit B	N	N	N																			21.103												22.914				19.4831			22.2089	24.5082	19.7883			18.8696
IGB42_02916	Pesticin receptor precursor	Y	N	Y				19.3117			21.3877			18.3658	16.1967	17.4779	17.7273	16.4964		19.3328		17.8992	23.1147			21.7822	22.0318			20.5926	18.2186	19.0604	19.4809		23.9227			19.4105	22.4962	24.2626	26.3049	26.8501	27.8469	27.1984	23.0132	24.1786	24.4332	20.5771	23.6965
IGB42_02943	molybdopterin biosynthesis protein MoeB	N	N	N																											18.1556
IGB42_02948	hypothetical protein	N	N	N													17.8126			18.8305								19.9376		20.7578			17.8735		21.2688				18.7633		18.194	22.029	19.0928	21.4375	18.2853	19.9369	19.4313	18.4372	19.8712
IGB42_02955	SnoaL-like domain protein	N	N	N									23.9979	22.9575	24.2271	24.7154	24.3478	24.5507	23.5367	24.5256		28.8064							23.3301	23.008	25.2527	24.8279	23.1033	24.7242					23.6212					21.9104	24.8186	23.883	23.1786	23.3283	24.2448
IGB42_02962	Glyoxalase-like domain protein	N	N	N				24.5953	19.4646	21.4525		23.2507	20.9018	21.1611	21.1108	21.2924	21.075	21.7299	20.491	21.7961					21.0009	21.1476			24.5147	20.2164	23.5341	23.4068	21.3316	22.7083	19.7309				20.8664		21.2477	23.1026	21.2285	20.8827	22.5869	21.9314	21.2922	20.1502	21.9894
IGB42_02965	hypothetical protein	Y	N	Y									22.1726	20.7689	22.0363	22.9982	20.4162												20.0374		20.4701	19.779							19.847		20.5222	20.1193	19.7076	21.1141	21.233	21.5208			21.3941
IGB42_02967	Calcium/calmodulin dependent protein kinase II Association	N	N	N													17.1726														17.3845	17.8651	17.0611	18.4554										15.8587	18.4108	18.003			18.1185
IGB42_02969	hypothetical protein	N	N	N				20.7885						20.0025			21.6312						20.0682							18.961		17.851	18.6989		18.7745				22.3102		20.5338	22.3149	20.7875	20.0426	23.0711	21.909			22.5245
IGB42_02985	Isochorismatase	N	N	N				21.1608						23.1116			21.1783			19.1934			22.6006							21.86					22.4169				21.9184			22.0962	22.8774	22.5199	23.2594	22.5963	22.0572		23.3369
IGB42_02986	2,3-dihydroxybenzoate-AMP ligase	N	N	N				21.0014						21.2621			21.1504						22.7068			20.1322				20.8489	19.1794	19.6343			23.2506				22.9358		21.0219	23.1598	21.711	21.1707	22.3758	21.9764	20.5674		21.8425
IGB42_02987	Isochorismate synthase DhbC	N	N	N				19.1051	18.211				18.266	19.3904	21.7716	20.6904	19.6556	20.7659		21.0712			25.0253	20.6496	22.6451	25.8394	23.9471	20.2751	25.5443	23.7427	25.851	22.7245	20.1524	22.4139	25.8368	18.0005		17.34	24.0121	20.0595	21.7769	24.4266	25.0349	21.8984	22.0388	21.26	25.8264	22.8572	19.0688
IGB42_02989	Blue-light-activated protein	N	N	N																															18.5953				19.1795			21.9149	18.8102			17.2697
IGB42_02990	Response regulator rcp1	N	N	N																																			20.0826			20.3572	19.7321	19.546	19.9177	19.8873
IGB42_02991	Phytochrome-like protein cph1	N	N	N																																			21.404			22.3315	21.0344	19.2234
IGB42_03001	hypothetical protein	N	N	N										19.3429	19.9379	20.0797	19.8217	20.1323	20.1412	19.9804										19.3793	20.8725	21.2901	20.6527	21.188											20.4187	20.0567	19.1853	19.3763	20.0613
IGB42_03011	Chitinase A precursor	Y	N	Y	CBM5				22.7828				22.0729	21.3475	21.4931	21.4787	22.0389			20.6369						21.5555
IGB42_03015	Signal recognition particle receptor FtsY	N	N	N				22.4504																						19.4399					21.0164				20.8297		20.9869	20.8529	20.6195	18.8989	21.7893	20.9171			20.1629
IGB42_03022	Cysteine synthase	N	N	N				21.556	20.7041			23.9071	22.4174	22.6642	23.372	22.6992	23.0878	23.9866	23.5649	23.7621	20.575		21.4439			22.366	20.4053		24.3747	22.874	24.8632	24.2402	22.169	22.7736	21.8616				23.2734		22.8819	22.7181	22.3525	22.606	23.738	23.3472	24.0712	24.2357	23.672
IGB42_03024	Zinc carboxypeptidase	N	N	N																											18.5041	19.1354							18.4782			18.1852
IGB42_03033	Phospho-2-dehydro-3-deoxyheptonate aldolase, Phe-sensitive	N	N	N					20.1734		22.2095		19.8122	21.143	18.3425		20.5786			21.6654			22.0303					20.7535		23.8823	18.8347	18.8575	21.2556		22.6414				24.5199		21.4548	23.6815	21.5622	23.3218	21.4065	22.7794	21.9499		19.2362
IGB42_03034	RNA polymerase-binding transcription factor DksA	N	N	N				21.3744						20.2741			23.0469			18.1725			19.1144	20.6877							18.5668	18.9677	18.6468		20.4353				20.6432			20.7122		20.1468	23.7874	23.3195			23.7439
IGB42_03035	Cytochrome c-551 precursor	Y	N	Y									20.0808		19.1852	19.3371			20.5342
IGB42_03043	putative periplasmic iron-binding protein precursor	Y	N	Y		18.5706	20.4641	23.3362	21.0752	23.8931	19.4423	24.9238	25.4971	25.5822	27.0122	27.3926	25.4099	25.8278	25.6364	26.4419	19.1466	19.6955	23.0206	23.9418	22.3929	24.7089	21.5101	23.1075	24.734	27.7246	27.0964	27.3912	27.9528	26.8288	23.1182		19.0665	21.0667	25.0404	22.8758	25.2656	25.3685	25.4319	27.8059	27.0065	27.0935	27.0766	26.8147	26.1659
IGB42_03045	High-affinity zinc uptake system ATP-binding protein ZnuC	N	N	N					20.1538		20.8228												23.4381							22.3799		19.2306	20.6712	19.366	22.7331				24.9512		23.6632	23.7472	25.1524	21.917		20.4651	21.4484		19.671
IGB42_03048	Biopolymer transport protein ExbB	N	N	N																										18.2469														19.3618		19.8328			18.7557
IGB42_03049	Biopolymer transport protein ExbD	N	N	N																										17.7469									20.507			19.5098		18.2844		17.6313
IGB42_03050	cell envelope integrity inner membrane protein TolA	N	N	N																											19.2353	21.3468							19.818			20.2936				19.1993
IGB42_03051	translocation protein TolB	Y	N	Y	PL22			22.4724	22.2911	21.4196	22.8086	21.462	23.3456	23.7369	24.5735	24.7014	24.5466	23.45	24.119	24.2436			23.2604	20.8962	23.4127	24.29	23.6888	22.9551	23.2185	25.683	25.1259	25.469	24.6164	24.9803	23.3522			21.767	25.1306	23.0541	26.0084	24.3285	25.4126	25.3531	24.8469	24.6228	25.2058	24.3828	24.3952
IGB42_03052	Outer membrane protein P6 precursor	Y	N	Y		20.969		22.677	22.4012		21.4668	21.4922	21.3923	21.7663	21.6623	21.3561	22.4611	20.6887	22.0949	22.9689			24.2407	21.1083		21.4121	20.468	24.0062	18.3882	25.3096	22.6643	24.3181	23.9745	23.4859	25.0837		19.3748	21.2493	26.5715	21.3138	24.3327	27.6095	25.2892	25.5275	22.2552	24.6269	24.2707	21.45	24.2491
IGB42_03053	tol-pal system protein YbgF	Y	N	Y				20.4797				22.84		20.4319	20.6701	21.3008	20.4597	21.756	20.9029	21.9427									21.6888	23.6516	22.8395	24.5602	21.7656	23.8167	21.2098				23.0509		21.1082	21.7362	21.3259	22.2691	21.5029	21.9227	23.2973	22.3349	22.664
IGB42_03056	7-cyano-7-deazaguanine synthase	N	N	N				20.3367							19.3026		19.5435											20.8971	20.2356	18.9258	20.2404	19.5348							18.093					20.7458	22.3721	21.8986	19.1591		21.594
IGB42_03065	Glutamate 5-kinase	N	N	N									18.9734	19.6371	19.8488	19.2022	18.2638	20.6824	19.7619	20.6957									20.6849	19.3672	22.9265	21.7453	18.5292		19.8941				20.9652			21.2499	20.1859	18.971	18.4572	18.2107	21.6251	20.8851
IGB42_03066	CNP1-like family protein	Y	N	Y				20.4258	20.7832			22.7916	23.3347	22.8149	24.2087	24.6029	22.3826	22.7152	23.7167	23.6992			21.43	21.7836		23.2429	23.7345	21.4179	22.4382	25.1109	23.9544	25.0231	26.0188	24.6731					21.8615	21.2498	22.8017	18.4541	23.2953	25.1488	24.0835	23.1929	24.7306	24.8418	23.3819
IGB42_03069	Dihydroorotase	N	N	N				21.448	20.7639				20.427	21.4978	22.5095	22.4029	21.5645	20.7998	22.8592	22.1028				23.3026				20.2158	22.0326	20.4331	22.5967	23.0126	21.891	22.2953	19.2099				22.5228		21.1428	20.4458	22.2987	21.2553	23.1181	22.7193	21.5659	23.062	22.8003
IGB42_03072	Transcriptional regulatory protein YpdB	N	N	N				21.2316	19.5629					19.7566			22.1157																						19.5953			19.4871	20.259	18.9752	21.2045	20.8421			20.1113
IGB42_03074	Non-heme chloroperoxidase	N	N	N	CE1			22.5109		20.6638	20.9611		21.0328	21.1253	20.9811	19.6078	21.9356	19.2462	19.0558	19.5013					22.8596	21.9802	22.2455		22.6433	20.7567	21.1913	21.6293	19.657	20.8105	21.5019				22.6901	20.1075	22.8933	23.5099	24.0714	22.1803	23.4171	23.4387	19.7078	17.9466	23.5948
IGB42_03083	Cupin domain protein	N	N	N																											17.1973
IGB42_03085	Tautomerase enzyme	N	N	N				23.1845	23.3938	19.8249	21.3768	27.8102	25.383	26.4597	26.4841	26.3415	26.3185	26.3294	26.6312	27.0137		19.3808		19.8673	21.4103	21.1365	20.035	18.9342	27.0082	24.9208	27.835	29.1028	26.3304	28.4355	18.2161	20.6686			15.7111	18.6901		22.939	18.5197	16.0407	17.8323	16.5745	16.9946	18.0494	25.0004
IGB42_03087	DNA topoisomerase 4 subunit B	N	N	N													18.8476													19.3384					19.9971				21.0405			20.5641							19.1884
IGB42_03091	Nucleoside 2-deoxyribosyltransferase	N	N	N																											18.8914
IGB42_03092	DNA topoisomerase 4 subunit A	N	N	N																															19.0009				20.9319		19.4227		19.6059			18.0584			18.4193
IGB42_03094	hypothetical protein	N	N	N					20.1259				21.2582	22.9587	22.5927	21.5563	22.519	23.1777	24.0815	23.523			22.5668	20.9574		20.9923	21.6553	20.7582	22.9394	21.8302	23.0433	20.561	21.5561	20.2459	21.1209				23.0575		21.443	23.095	22.6593	22.3585	22.1048	22.1195	23.0947	23.3221	20.3527
IGB42_03104	Glutamate-1-semialdehyde 2,1-aminomutase	N	N	N									20.1098	20.4661	21.3778	21.0441	21.1252	21.712	23.405	22.3016						19.4436		21.786	20.4568	20.9969	22.9837	22.9889	21.9113	22.5828					19.6851			20.6705		20.7154	21.5848	21.4314	22.3077	22.8118	21.7935
IGB42_03107	hypothetical protein	N	N	N									19.644	18.1915		18.8137
IGB42_03109	Neisseria PilC protein	Y	N	Y		18.7468			23.742	19.5	17.9524		24.993	25.1984	25.3965	24.9372	25.2807	24.969	24.7216	24.8927				17.1473		17.2669				17.9527	16.9403	15.9051	17.0212		16.9021							16.8119		21.2882	18.5688	18.7153	19.3774	20.3754	15.5464
IGB42_03113	Ribosome biogenesis GTPase A	N	N	N																										18.8082					19.5491				21.0525		18.886	21.3711	19.6766	18.6304	18.0597	18.3684	18.1886
IGB42_03118	Phosphoenolpyruvate-protein phosphotransferase	N	N	N		19.645	21.4876	23.524	23.5923	19.464	22.3344		18.5346	23.4349	19.172		23.6834	21.4645	19.519	23.6315		20.3321	24.7699	22.5754		20.2999	20.7343	21.3808	26.0577	24.4375	25.5066	21.8276	21.1416	16.992	25.6094				27.3593	20.4901	24.7042	25.9067	25.9217	23.7872	22.6918	24.4798	24.1262	20.4219	25.4997
IGB42_03122	Stringent starvation protein A	N	N	N				23.1562					21.0279	20.3905	19.714	19.1508	20.7848	20.5961	21.0247	20.7453			20.8899	23.1053		20.3767	21.3577		21.2795	20.6905	21.631	21.3471	21.0793	21.2133	21.2779				22.2297	19.3003	21.8863	20.6614	21.4835	21.1776	21.9981	21.6366	20.7206	19.476	20.4795
IGB42_03125	hypothetical protein	N	N	N				23.5852	21.7506	20.1981		24.4259	22.5079	22.7759	23.5097	23.4791	23.4189	23.4664	24.565	24.2951				21.6957	22.3266		22.8325	22.201	25.6206	23.2326	25.7428	26.0747	24.9663	25.4952	22.1161				22.527	20.232	21.9768	23.2856	23.4874	23.423	25.016	24.5896	23.9352	24.2347	25.0003
IGB42_03128	Orotate phosphoribosyltransferase	N	Y	Y		20.254	19.2015	24.0906	20.3578			23.805	23.1587	23.0392	24.1045	23.6971	23.3863	24.1309	24.5724	24.7577	19.5228		22.3316	19.0544	22.8984	22.3824	21.2831	18.6744	23.9589	24.1077	26.4818	26.1668	25.0748	25.9924	21.8321				22.6685	21.9521	22.5116	22.9883	22.8509	23.7857	25.9236	25.4291	25.0175	24.9406	25.5652
IGB42_03129	hypothetical protein	Y	N	Y									19.6985		20.0054	22.5531	18.338	20.7408		20.9131									19.9334	21.8375	19.3997	21.7241	23.262	20.9941					17.2542			19.3494		20.1421	21.6757	20.1335	20.1267	20.4154	19.4093
IGB42_03130	Polyphosphate glucokinase	N	N	N				23.6694	21.5017	21.2629	21.1176	22.8182	22.4341	22.3624	23.2419	23.0672	23.2103	23.1491	23.1656	23.2439			20.5585			22.599			22.9424	22.4243	24.5676	23.5341	22.69	22.2348	22.5116				22.3561		22.5849	20.7012	22.2497	21.8741	23.4939	23.261	23.8914	23.8832	22.6787
IGB42_03131	tRNA uridine 5-carboxymethylaminomethyl modification enzyme MnmG	N	N	N										18.7949									21.15							19.8837					21.6885				23.9769		20.4478	21.9506	21.2104	20.0649		19.2657	19.0692		18.8939
IGB42_03132	Ribosomal RNA small subunit methyltransferase G	N	N	N										21.6782			22.4894						22.3412		23.002	19.4663				21.0206			19.5345		22.1269				22.6489		20.7491	21.9667	21.7505	21.2427	23.307	22.187	19.628		21.9789
IGB42_03133	Sporulation initiation inhibitor protein Soj	N	N	N																										18.7649					18.9275				21.3089			20.368	19.7215
IGB42_03134	putative chromosome-partitioning protein ParB	N	N	N													18.6123						20.38							19.1912					19.301				21.1638		19.0604	21.1865	19.9175		18.6809	18.2084			18.5335
IGB42_03138	ATP synthase subunit b	N	N	N				19.1381	21.2275		24.1214		20.458				19.6977			19.7365			21.7115			20.9785				22.0388	19.5534	18.4159	22.191		22.2152				22.0384	19.4597	20.2911	20.2512	23.1202	21.7493	22.261	22.1141	20.4098		21.4459
IGB42_03139	ATP synthase subunit delta	N	N	N				23.8019						19.9264			20.8973						22.0894							21.306		19.2123	19.3655		21.2975				22.873			21.6118	21.1538	20.4386	20.035	20.9161	20.0447		20.79
IGB42_03140	ATP synthase subunit alpha	N	N	N		25.4114	24.6935	24.4314	25.6944	22.3575	24.9502	24.631	22.7571	23.8558	21.8943	21.3174	25.7705	20.9399	23.0376	24.9398	22.3634	25.4899	27.4294	22.6887	21.4034	22.0865	21.8438	25.6705	21.749	27.1525	22.817	25.1469	24.5773	23.071	28.4769	22.3081	22.4411	22.0403	27.9759	23.7272	25.738	28.0802	27.2445	26.4982	22.0885	25.824	25.6603	21.6696	25.2494
IGB42_03141	ATP synthase gamma chain	N	N	N				23.1342	21.5278		20.8378		19.0524	19.9052			21.0411			19.5197			23.657						19.5608	22.4581	18.5034		19.5928		22.2954				23.984			23.6089	22.711	21.3042	19.4414	22.1556	20.6362		21.7308
IGB42_03142	ATP synthase subunit beta	N	N	N		25.512	24.9637	23.8447	26.2662	18.9835	25.2887	21.3249	22.4245	23.4791	21.1698	18.317	24.5871	20.4881	21.8858	24.0927	21.4903	24.7058	27.8335	19.998		23.2977	19.9125	23.3765	22.7668	25.8803	21.7628	24.5811	23.9559	23.0818	27.7925	21.8135		20.4432	27.9674	22.6217	25.9538	27.2944	27.3002	25.4664	20.6962	24.9421	24.6496	21.4481	24.241
IGB42_03143	ATP synthase epsilon chain	N	N	N																										16.9859					18.2656				20.6512			18.4715				16.9815			17.6345
IGB42_03144	Bifunctional protein GlmU	N	N	N				19.0948					17.1771	17.9708			18.891						20.4949							20.081	19.0046	17.966			21.3799				23.1349		20.3504	21.8541	22.3518	19.8905	19.4378	19.84			20.7822
IGB42_03148	putative bifunctional chitinase/lysozyme precursor	Y	N	Y	GH18				23.3023	24.1422	22.9597		26.0033	27.6731	26.646	26.0824	26.2892	25.1625	24.6177	24.3252		18.7689			19.9485															17.8262	17.9353			16.8474
IGB42_03150	L-allo-threonine aldolase	N	N	N				20.8673	18.9158					18.8069			20.5571			17.7167			20.6557			19.4362			17.9276	20.2192	20.3459	21.0392	19.2007	20.4387	19.8273				21.1043		19.8539	20.3779	21.8365	19.8506	17.7174	19.6073	21.2251	20.2336	22.9855
IGB42_03153	Aminomethyltransferase	N	N	N																																			19.2774		19.1008	19.1307
IGB42_03154	Glycine cleavage system H protein	N	N	N				22.4681		22.3212	22.5757		20.514		20.3627	20.8849	20.0703	19.6173	19.147						24.485		24.5136		23.6593		20.631				21.5897				21.4954		21.8241	20.9249	21.6736	18.3965	20.8454	20.4954	20.4071	19.4543	20.8683
IGB42_03155	Glycine dehydrogenase (decarboxylating)	N	N	N				21.3742	21.9377			22.1823	20.0505	21.1195	20.1554	20.5322	22.1074	22.9346	22.3832	23.3255		21.8143	23.3162			21.845	20.6547		23.4408	22.2599	23.4095	22.6267	21.1345	22.2038	23.5162				24.1151	23.7725	22.6411	23.3092	23.5651	22.3408	19.8915	21.9634	23.4635	22.8468	22.8583
IGB42_03158	Ribosome-binding ATPase YchF	N	N	N		21.0897	19.9613	21.3836	21.7934		20.6593		20.5839	21.1097	19.3187		20.8046			19.8544			23.023							22.0871		18.6353	20.531		23.1802				23.8296		22.3368	23.1104	22.085	21.5559	20.0313	20.6003	20.3393		20.0825
IGB42_03160	putative lipoprotein YiaD precursor	Y	N	Y			21.5603	21.5628	21.5287	21.4085	21.7929		22.5733	23.3765	23.1968	22.9421	22.9862	22.7832	21.0598	24.2252		21.9551	22.4809		20.2447	23.6031	22.8789	22.4256	21.034	23.7705	22.0403	23.0742	23.739	21.9659	24.169	20.0638		20.9142	24.7804	21.4912	23.2342	24.5606	23.6138	23.935	23.1443	23.7765	24.702	23.3211	23.241
IGB42_03161	putative Fe(2+)-trafficking protein	N	N	N													19.3317																						19.9474			19.4559			20.5857	20.2829			20.1538
IGB42_03162	Polyphosphate kinase	N	N	N				21.3001						18.6234									21.3429							20.7233		17.4086			21.5707				22.7378		20.9777	23.0084	22.4508	22.3053	20.8956	22.3189	18.8004		21.6886
IGB42_03163	Phosphohistidine phosphatase SixA	N	N	N																																								18.2681	19.7474	18.9246			19.8176
IGB42_03166	Putative uroporphyrinogen-III C-methyltransferase	N	N	N																			20.8066							19.9224					20.2937				22.4906			21.7886	20.6733	19.65
IGB42_03168	Porphobilinogen deaminase	N	N	N				22.8262				22.7225	21.844	21.5971	22.5254	21.8059	22.3878	22.6829	22.1195	22.2008			20.4342		20.0193	20.8094	20.8224		24.3224	21.5264	24.0716	24.1928	22.8176	23.7857	21.4416				22.5561		21.192	22.6593	21.7638	21.738	23.6794	23.1256	22.613	22.4372	23.7001
IGB42_03170	DNA polymerase I	N	N	N				23.6087									23.8798													22.1551									25.1476	23.0121		23.2398	25.3712	23.7399	21.7735	23.2284	20.9467		23.8366
IGB42_03171	hypothetical protein	Y	N	Y																																									19.6446	19.9324		19.0475
IGB42_03172	Homoserine kinase	N	N	N				21.6202					20.5278	21.3873	21.2853	20.0211	21.8841	20.2621	21.4183	20.6704						21.5382	21.5824			19.307	21.7969	21.254	19.0206	21.5545	19.809				21.6717		21.389	20.6122		21.0853	22.8809	22.7098	20.7077	19.959	22.2603
IGB42_03173	putative FAD-linked oxidoreductase	N	N	N	AA4			18.4418	18.9633				18.5379	21.184	21.1603	20.7812	20.8003	21.399	21.8406	22.0146			20.0742			19.9565			22.9365	20.2351	23.6647	22.9927	19.8047	21.6735	19.8195				22.0302		20.952	21.93	20.4465	20.8323	20.8424	21.4774	22.1607	21.0841	19.9886
IGB42_03179	Transcriptional regulatory protein RstA	N	N	N													20.3843																						19.2886			20.9386		19.1626	21.0247	21.0088			21.0687
IGB42_03185	Cystine-binding periplasmic protein precursor	Y	N	Y					22.4288	21.2827			20.985	21.6258	21.2627	22.2503	20.7866	20.016	19.9432	19.9047					21.4251	21.4059	20.6289		20.0122	21.6904	20.1906	21.1813	22.3175	21.4047					19.3496		23.9159		23.1869	22.5386	21.3203	22.0651	21.1921	21.6063	19.8122
IGB42_03190	preprotein translocase subunit SecA	N	N	N					20.6679		20.6031			18.9663			18.318					19.2939	22.6434							20.7696	15.4912		17.4675		24.2155				24.5371	19.7515	20.2665	21.9044	23.0312	21.1678		18.8892	20.0777		20.0685
IGB42_03218	Elongation factor G	N	N	N													19.497																									21.2654		18.8486	20.2086	19.061			20.2761
IGB42_03223	Kelch motif protein	Y	N	Y									18.2655	23.1246	18.6787	17.5315	23.2481			17.1104										16.0081	15.5558		18.4026											17.5914		16.1044	15.9842
IGB42_03224	hypothetical protein	Y	N	Y					22.3425	21.6808			22.2638	22.6269	22.1411	21.6143	22.9249	20.9587	22.0024	21.8839						23.5366		23.6747		21.9788	19.8612	20.8908	22.886	20.6495					19.5169	22.4029	22.3583	20.8023	21.0259	21.5465	20.4036	20.5733	22.2104	22.2114	19.0188
IGB42_03236	DNA gyrase subunit B	N	N	N				20.2419	19.3642											17.4568			19.3423			19.2099				21.3312	18.1486				21.8774				24.4093		21.7171	23.1357	21.616	21.0649		20.0771	19.2014		19.1028
IGB42_03237	DNA polymerase III subunit beta	N	N	N			20.4067	23.1986	20.4052		20.7832	21.563	22.6188	23.6127	22.9735	21.7984	23.8264	22.1157	22.1286	22.5869		20.7907	22.8446			22.1519		18.8528	23.0638	22.692	23.449	23.6765	21.6894	24.0299	23.2471				24.1975		22.3579	24.3039	23.5798	23.1878	24.2753	24.2375	22.23	21.1975	24.9784
IGB42_03242	tRNA modification GTPase MnmE	N	N	N													17.3769			16.5035											17.0245	17.0043			17.793				17.994			17.9222				17.356	17.225		18.6468
IGB42_03251	Chaperone protein HscA	N	N	N																											19.0742	18.6062										19.8458		18.7336		18.6347
IGB42_03260	Adenosine kinase	N	N	N					20.8767			21.7857	21.074	21.6173	22.6453	21.77	21.366	22.7792	23.0633	23.049			21.0134				20.5752		22.4334	21.7304	23.2977	23.9989	22.8316	23.4614	20.3351				20.9866			22.1078	19.9353	21.1649	22.1862	21.5386	21.8872	22.4526	21.9066
IGB42_03262	Phosphoribosylaminoimidazole-succinocarboxamide synthase	N	N	N			20.1915	23.0344	21.5319	20.8731			24.2919	24.587	24.5197	23.631	25.279	21.6377	23.6734	23.0314			21.775	23.0401		23.737	22.0185	22.7493	23.2011	23.015	24.7344	20.251	22.1947		22.8481			20.0307	23.6613		22.5177	24.2095	22.9208	25.1152	26.4142	25.8916	23.6706	21.9932	25.3862
IGB42_03265	hypothetical protein	N	N	N								21.1747		18.5178	18.9438	18.7233	19.5692	20.1245	18.6249	19.7259					20.2012				22.332	19.2102	19.6901	20.6653	19.2056	19.8474	18.8596				19.7557				18.956		19.1269	18.6539	18.6297	19.0689	18.7524
IGB42_03267	N5-carboxyaminoimidazole ribonucleotide synthase	N	N	N																															19.3398				21.4358		19.2627		19.0577			18.3632			17.9649
IGB42_03269	N5-carboxyaminoimidazole ribonucleotide mutase	N	N	N				21.4757	20.776			23.9759	19.8805	20.7679	20.331	20.1129	21.0554	21.7404	20.9844	21.807			21.651			21.9302			22.6068	20.9219	22.5233	23.3905	21.4851	22.738	21.863				22.4221		21.3551	22.4341	22.1003	21.0689	20.7826	21.1503	21.8522	21.4244	22.4297
IGB42_03271	Galactoside O-acetyltransferase	N	N	N									20.4073	20.7472	21.8958	20.7267	21.1495	20.2715	22.4027	21.4947								18.0732		19.7232	20.5783	19.324							17.9035					19.0249	20.1857	20.0422	19.5073	20.0197	20.058
IGB42_03288	Dihydrolipoyl dehydrogenase	N	N	N				17.8045	22.3951	21.2908	19.1205	21.7397	21.8945	24.4283	24.7875	23.5616	21.0703	25.8272	25.8802	26.1958			18.2223			19.4461			23.2703	23.3404	23.6971	23.8228	23.8255	23.7867	16.9174				24.8183		21.5451	19.1685	21.6617	20.2591	18.5962	19.095	24.9493	26.1235	19.9219
IGB42_03289	Hybrid peroxiredoxin hyPrx5	N	N	N					22.2134				18.412	18.3639	18.1201		16.1294			17.8762										21.6206			19.5748						26.5518		23.0035	17.2954	19.1625	17.5278		16.2923	17.5424
IGB42_03292	Multidrug export protein EmrA	N	Y	Y																												19.291			20.1746				22.3586			20.3201	20.8066	19.2919		18.9541
IGB42_03298	Thiol:disulfide interchange protein DsbA precursor	Y	N	Y			22.7121	24.4306	23.9491	25.621	21.6376	26.4301	26.1205	25.2047	27.4315	27.7516	25.3797	25.8007	26.4474	26.1413	19.6333	19.5611	22.4733	26.2917	24.5722	24.9311	23.4639	19.8574	24.88	27.6143	26.6898	27.197	28.5686	27.1205	22.2383	21.7253		21.7827	23.4947	23.2767	26.1731	23.6176	24.6576	27.6064	27.1555	26.9737	27.4842	27.7592	25.9254
IGB42_03300	34 kDa membrane antigen precursor	Y	N	Y					19.5934	21.5734		23.1372	23.5532	23.0143	24.8246	25.366	23.2067	23.7263	24.9267	23.7016			21.7268		21.9426	24.6806	19.0672		25.0875	24.8705	25.2717	26.0967	25.5742	25.7717					23.8625	22.1058	24.9241	23.8762	24.6934	26.0346	24.2055	23.5694	26.0211	25.7842	23.0667
IGB42_03301	hypothetical protein	Y	N	Y																									21.8406		21.1214	21.3339	21.3228	21.5304
IGB42_03304	Argininosuccinate lyase 1	N	N	N				19.6666	18.7393	20.8647	19.022	22.3684		21.1908	19.5316	17.8121	21.2568	23.1099	23.3243	23.345		19.8127	22.1165			19.3331	22.0569	20.8003	25.2737	22.6649	25.3722	26.0252	23.5416	25.6145	23.7484	19.1617			25.3613		23.1782	25.6397	24.4912	22.9204	20.9101	22.4376	24.0299	23.9033	24.0945
IGB42_03308	hypothetical protein	N	N	N									21.2022	19.7544	21.4845	21.659	22.3338	21.8257	23.1684	22.0311						20.9879		20.9391	19.009	21.3625	22.7462	23.3453	23.7207	22.627	18.1096				19.5195			18.0079		19.96	22.8491	22.0494	22.338	22.8405	22.5505
IGB42_03311	hypothetical protein	N	N	N									22.232	21.525	23.3523	24.0562	22.8353	22.1949	23.4133	22.2201						21.5436			22.2673	22.2292	24.6035	23.7078	23.6235	23.5894					20.9224					23.5169	23.9492	22.9198	23.0574	23.3342	23.3905
IGB42_03316	Phosphomethylpyrimidine synthase	N	N	N				23.1311				22.799		21.9594	20.5865	20.1296	21.55	20.521	18.6684	21.69		22.4908	23.4873		22.7819	20.4525	21.5245		25.5045	24.0248	24.097	24.3074	23.878	24.2083	24.73				24.7652		21.2229	21.5552	23.5385	21.2459	18.7189	20.6893	23.8714	24.2039	21.9835
IGB42_03317	Protein-L-isoaspartate O-methyltransferase	N	N	N					19.5668		19.713			20.6421			21.0147			19.4907			20.438							20.9183			20.0873		21.5677				24.1288		20.1899	20.6636	20.2873	20.5852	20.215	21.1046			18.2776
IGB42_03320	dTDP-glucose 4,6-dehydratase	N	N	N																											14.5527
IGB42_03321	dTDP-4-dehydrorhamnose reductase	N	N	N																										18.3913
IGB42_03330	Type II secretion system protein E	N	N	N																			20.2386							19.4405					20.2618				21.9699		20.2468	21.6244	20.0497
IGB42_03331	hypothetical protein	Y	N	Y									21.2538		19.2725	19.9552
IGB42_03363	hypothetical protein	N	N	N										19.1099			19.3269											20.8793											19.6537					19.3561	21.4665	20.7179	18.3782		21.1303
IGB42_03365	hypothetical protein	Y	N	Y										20.2023	19.2127	19.8686	20.0328
IGB42_03366	hypothetical protein	Y	N	Y									18.4243	18.9169	17.2435	18.6608	18.6827	17.92		17.6538												17.6443	18.9778	16.804										17.1652
IGB42_03367	Limonene 1,2-monooxygenase	N	N	N				21.3309						20.9927	18.583		21.5407			18.0551								19.6907		19.3114	22.0828	21.8267		22.0889					20.6051		20.079	19.2519	20.6253	21.9486	22.7697	22.9867	20.2489	18.6833	23.1824
IGB42_03368	Hydroxyethylthiazole kinase	N	N	N						19.0321				20.6681	17.4344		20.5577			18.283										19.2488		17.346							22.496		18.9634	21.7242	17.7589	19.9525	22.9305	23.0556	18.7574		22.4889
IGB42_03369	Thiamine-phosphate synthase	N	N	N																										18.6878	18.7767	18.8235							22.0045		18.7666	20.6537	20.1646	17.8696	19.7651	19.4612			18.5044
IGB42_03370	Hydroxymethylpyrimidine/phosphomethylpyrimidine kinase	N	N	N				20.503					19.0059	20.5295			21.1737										20.3084		23.1082	19.1486	21.6455	22.4806	19.6952	22.5042	19.4274				21.4284		20.4658	21.4446	21.1744	19.6014	22.5864	21.8307	19.0835	20.7754	19.5743
IGB42_03394	hypothetical protein	N	N	N																											20.7434
IGB42_03410	hypothetical protein	N	N	N										20.3927	19.2135	18.8387	19.6835
IGB42_03423	Thioredoxin reductase	N	N	N		21.9952	23.1925	26.9569	25.1863	25.8415	24.6639	27.952	24.4097	25.1944	26.5315	26.2704	26.7158	26.7439	25.6913	26.6436	23.1933	20.738	26.3739	26.7167	26.0209	26.9088	26.2944	25.0513	29.3847	26.9171	29.1355	29.1184	27.523	28.4957	25.3784	22.5161	19.2877	24.5888	27.2244	24.0076	27.4448	27.6592	27.6383	26.6895	28.1379	28.1212	27.6096	27.9211	27.8644
IGB42_03430	D-ribose-binding periplasmic protein precursor	Y	N	Y													19.7708			19.9812										20.1757	19.2512	20.5286	21.1433	21.1609	21.5189				21.5438			21.8264	22.1481	21.1096	20.1353	21.5543	21.0701	20.2362	21.8384
IGB42_03437	Ribonucleotide monophosphatase NagD	N	N	N								20.4892	19.383	20.2947	21.2306	19.9742	20.7029	20.913	21.8201	21.5371						19.2954			19.7281	20.384	22.4048	23.7511	21.7865	22.9622	18.8242				20.8622		20.0664	19.4961	19.782	20.4461	20.962	21.3449	21.4893	21.9704	21.8104
IGB42_03448	Inner membrane amino-acid ABC transporter permease protein YecS	N	N	N																											15.5824
IGB42_03449	Cystine-binding periplasmic protein precursor	Y	N	Y		20.4692	22.1044	24.2397	26.2145	25.9772	24.3828	25.7376	27.381	26.8235	27.4514	27.5509	27.268	26.3146	25.9633	26.6371	20.3398	20.9846	22.9931	24.0791	26.2843	27.0585	24.6382	24.1511	26.1997	28.0628	27.9	28.0565	28.5936	27.6471	23.025	18.9884	19.1496	25.9395	24.2764	24.6052	27.6087	25.4979	26.6216	28.9222	27.3978	27.262	28.1245	28.2806	26.2106
IGB42_03450	Cystathionine gamma-lyase	N	N	N				22.3388				23.0241		18.7578	17.1928	16.8668	19.2836	19.6792		20.352							23.52	19.3863	20.8511	20.7629	22.5612	22.8766	21.5149	22.3637	20.9438				20.2192			20.2288		19.9028	18.9372	20.136	20.8521	21.5177	20.5595
IGB42_03451	Cystathionine beta-lyase PatB	N	N	N				22.6386	21.4707			22.942	19.6304	21.3881	21.9538	20.9996	22.1641	22.8019	22.5798	22.1883			21.227		21.9357	20.6517	21.9565	18.5883	24.6988	22.2032	24.2893	24.5958	23.3389	24.239	21.5209				22.9706		22.4283	23.4173	22.4286	21.7745	23.2792	23.1486	21.8689	22.5581	23.9235
IGB42_03455	Farnesyl diphosphate synthase	N	N	N									19.2238	20.0495	19.0992		21.5278	20.2265	20.0992	19.9425									21.9936	19.1396	21.2238	21.3812	19.4376	21.2057	19.9312				21.6439			20.5461	20.4977	19.7702	22.0015	21.602	20.5409	19.236	21.7906
IGB42_03460	Nicotinate-nucleotide pyrophosphorylase [carboxylating]	N	N	N													18.6831			18.7279										18.52	20.4928	20.2771		20.0971											18.8179		18.9895	18.9547	19.012
IGB42_03461	Phosphomannomutase/phosphoglucomutase	N	N	N										19.2978			19.5336														19.0256				19.0366				20.318						21.1003	19.5013
IGB42_03463	putative ABC transporter ATP-binding protein YheS	N	N	N				20.8379	19.6457				19.3453	19.6019			19.8648			19.5419										21.5949	18.1408	17.3161	19.6546	16.8841	22.8462				23.7705		20.2648	22.2339	22.2821	21.7161	21.0135	21.9539	20.3775		19.7693
IGB42_03464	Aspartate aminotransferase	N	N	N				20.161							18.7737		19.2478	18.9909		19.214										18.8182	20.3177	20.2104	19.803	20.2254					19.3128					18.705	19.8364	19.2538	19.0469	20.2134	19.6798
IGB42_03465	hypothetical protein	N	N	N																										20.34					20.0175				21.3191			19.9224	19.767			19.701
IGB42_03468	Kelch motif protein	Y	N	Y					22.9035	24.5039	22.528		24.1158	28.321	21.5106	21.9181	26.1418			20.3018					18.6445														15.7998	18.9683			19.5714	19.415	18.1077	17.8025	17.2245	17.3047
IGB42_03470	Cytosol aminopeptidase	N	N	N			21.1131	21.4024	22.537	22.1197	23.5458		18.1747	20.6589			21.5414	20.6793		20.3146	23.5607	19.3803	23.3506		20.8493	20.6849	21.8878	23.5337		23.9354	18.3789	19.0468	21.813		24.0571	22.6665	21.4225		25.6451	20.2269	23.2831	25.1943	25.4817	24.6755	16.9503	23.4991	24.743	23.2945	25.1913
IGB42_03473	UDP-glucose 4-epimerase	N	N	N										19.1871	20.506		20.3087			19.5494			21.1742							20.6532	19.4471	20.3207			21.1484				23.6017		20.834	22.8188	22.2678	21.2032		19.2644	19.8468	19.2858
IGB42_03474	Diaminopimelate epimerase	N	N	N									19.9741	20.004			20.9256													19.5975		17.9913			20.5015				22.0307			22.2407	20.8044	21.1799	21.9412	21.5893	18.9213		19.5146
IGB42_03475	hypothetical protein	N	N	N			19.3626	22.2534					20.4065	23.0285	20.0022		23.5753	19.7371	20.7561	21.5304		21.4217	21.3545	19.7113			19.7548	18.3967		21.6223	16.5816	17.6634	19.6998	19.1912	21.6454				23.1752		20.7208	22.321	21.97	22.5067	24.8886	24.4908	20.9225	17.8138	25.2289
IGB42_03480	Flagellar hook-associated protein 2	N	N	N									20.1668	21.6181	20.0193	19.9266	22.0654			19.8443																													17.9507
IGB42_03484	10 kDa chaperonin	N	N	N			20.981	20.5459	21.682	20.9994	21.9091	21.7428	20.8994	23.4262	22.6457	22.1235	23.9082	22.9083	23.0483	23.8711		22.2663	24.1085			20.2251	20.0737	21.6532	23.7642	22.7778	24.582	23.9205	24.2198	23.5867	24.0172				25.0571		22.0415	23.9158	23.1861	23.7273	24.6757	24.0923	23.6199	22.8332	21.4886
IGB42_03485	60 kDa chaperonin	N	N	N		24.0349	25.0836	25.9926	27.0581	26.1153	27.7866	26.2105	25.3819	25.5156	24.3208	24.5808	26.3293	25.907	25.7983	26.6636	22.1436	25.9567	27.953	22.5026	22.5024	25.4007	25.6893	26.1118	28.3446	27.494	26.3878	27.7858	27.0403	27.9868	28.7478	25.836	22.1082	21.2249	28.8818	25.3103	27.5728	27.5805	27.902	27.0392	22.7247	26.6058	27.4721	26.4024	26.7689
IGB42_03488	putative acyl-CoA thioester hydrolase	N	N	N																											19.3447	19.3929		19.2148											18.0097	18.0357	18.3461	18.058	18.7117
IGB42_03503	D-alanine aminotransferase	N	N	N				21.9623						18.6767	20.1122	18.0752	19.9095	20.5459	20.4894	20.938						19.3221	17.4019		23.8434	20.0877	23.9668	24.0214	22.3667	23.9092	18.2168				22.1179		20.348	19.9472	20.1754	21.1561	22.2692	21.8953	21.768	21.7929	23.2534
IGB42_03504	D-alanyl-D-alanine carboxypeptidase DacC precursor	Y	N	Y																			21.688												22.6612				22.9187			20.6904	21.1026
IGB42_03505	Trans-2,3-dihydro-3-hydroxyanthranilate isomerase	N	N	N				22.6244	20.5971	22.6562	20.8477	25.1909	22.6733	22.9199	23.5526	23.2696	24.1018	23.4539	23.1956	23.9223	20.0829		22.0538		24.0696	23.0465	24.444	20.7183	25.4914	23.5773	25.6882	25.7895	25.3511	25.1202	23.3806				23.7525	19.4338	22.7804	22.8612	22.8417	22.1248	24.297	23.8575	24.3623	24.98	22.8631
IGB42_03506	Poly(A) polymerase I precursor	N	N	N																															19.0292				21.0016			20.6854	20.2795			19.0637
IGB42_03508	3-methyl-2-oxobutanoate hydroxymethyltransferase	N	N	N				20.2019	19.9962		20.4329			19.106			19.8812	19.2024	19.7608	19.835			21.8178			19.2059		20.2945	22.3881	20.1056	21.9956	22.3557	21.1738	20.7902	21.1257				22.9493		21.0851	20.9112	22.0249	19.2414	17.8786	20.4523	21.4046	21.083	20.9064
IGB42_03510	Pantothenate synthetase	N	N	N													20.0125													19.5221					19.592				20.9656			20.2005	20.309	19.8254	21.6677	21.4413			19.2606
IGB42_03511	Bacterial extracellular solute-binding protein, family 7	Y	N	Y									19.3699	19.2865	19.4771	20.2703	19.5178		18.6217	18.8506									19.3084		18.4871	18.527	19.3674	18.7823										19.5433	19.0214	19.3164	19.1992	19.2169
IGB42_03513	Signal transduction histidine-protein kinase BarA	N	N	N																															19.8872				20.4011		19.7278		20.7442	19.0771
IGB42_03514	Phytochrome-like protein cph2	N	N	N																													17.602		20.2243				23.1145		19.6018		22.193			18.4499
IGB42_03519	Thiazole synthase	N	N	N								21.1253	19.215	19.9357	20.6508	20.3299	19.5604	22.9471	22.8226	22.9244			21.409			21.1378		19.4113	22.9698	20.8606	23.1568	23.5584	22.256	22.7693	20.6333				22.0028		19.7805	21.3264	21.4348	19.7821	19.1233	19.8904	22.1409	23.0845	20.5413
IGB42_03523	Guanylate kinase	N	N	N				21.9171			21.7761			21.5791			21.905						19.638							20.2699		18.072	17.7284		22.291				23.104		19.1422	22.5679	22.1988	21.5499	24.2237	23.6415	19.2791		23.3958
IGB42_03524	B-type flagellin	N	N	N					20.7498				20.2306			19.8561	20.0517													19.6901					21.3013				21.7698
IGB42_03525	hypothetical protein	Y	N	Y											18.6445	19.2875														18.6888			19.0743														17.847	18.2593
IGB42_03529	Metallo-beta-lactamase superfamily protein	Y	N	Y				22.1359	22.9599	21.5026		23.4963	23.3222	21.9355	25.3615	25.5612	23.1039	25.0616	25.2007	24.974			22.7855	21.1755	21.3511	23.5445	19.5484	20.9808	24.2174	26.377	24.2944	24.6541	26.9883	24.1272	22.5055				23.1906		24.8432	23.4151	24.4548	24.5334	22.7406	23.7152	25.6958	25.9331	22.5706
IGB42_03538	hypothetical protein	N	N	N				21.9256				21.6122	18.2315	20.4185	18.9881	19.3248	20.8098	22.1414	21.9674	21.8922			20.1659	21.2088					21.9223	19.6333	23.1874	23.3239	19.7235	21.6601	21.4357				22.4592		20.8439	21.0224	21.5895	20.776	19.3945	20.58	22.386	21.3465	22.1019
IGB42_03540	Putative protein phosphatase 2C-type	N	N	N				21.8128			20.8886		17.7305	19.5919	18.8547	18.6282	21.2928	17.3207	18.3926	18.4601							18.9106			17.723					18.1596				22.219		18.0528	20.639	20.0887	21.4265	23.6169	23.1214	18.6108		23.5213
IGB42_03541	Ribonuclease PH	N	N	N														19.1653	18.9058	18.8315										18.2498	19.8314	20.4244	20.2163	20.4434	19.3243				19.3762					18.4186	17.9339	19.1655	19.202	19.2185	18.5889
IGB42_03544	hypothetical protein	Y	N	Y										17.9286	21.0315	21.3101	19.2627	18.2377	19.6339	19.2696										20.7153	21.1375	20.304	20.7936	21.1866										21.2196	20.3966	19.8779	19.2318		18.4274
IGB42_03545	dITP/XTP pyrophosphatase	N	N	N										19.2571	19.9644	20.1509	19.0732	19.332	18.8471	18.7211					20.5774	17.8074	19.935		22.487		20.0407	19.7828	19.9501	20.5466	18.4604				19.4327		18.9297		18.7124	18.6863	21.3773	20.469	18.2391	19.6024	20.8819
IGB42_03548	hypothetical protein	N	N	N					18.3865				19.9076				17.8727			19.4702								23.1118		19.4261		18.2606			19.3367				20.9797			20.705	18.5321	20.2724		20.555	19.8185		20.4987
IGB42_03551	hypothetical protein	Y	N	Y										18.6378		17.5434	20.2149			16.1604								22.1379	17.9605	22.5253	23.4116	23.45	23.7668	23.2353					16.9958			16.5559		22.5114	24.7162	24.9006	18.0481	21.0672	23.5241
IGB42_03552	hypothetical protein	N	N	N				18.9864									21.353			15.9031											24.0516	22.9376		22.6296					16.8074					18.992	25.6561	24.5922		17.4718	24.8397
IGB42_03553	Enamine/imine deaminase	N	N	N				23.9514			21.8784	22.1727	22.2887	21.9342	22.2276	22.506	22.2716	23.1315	22.7595	23.5181				22.2377			23.2461	24.1838	24.6378	22.465	23.4555	24.0451	24.564	23.7985	22.9375				22.1769		21.8765		23.0912	21.4359	23.499	22.8292	23.0446	22.9774	23.6668
IGB42_03554	tRNA (guanine-N(7)-)-methyltransferase	N	N	N					23.4446				23.0708													22.9485				21.6338		20.9846	22.6816						22.8776		22.8829	22.981	22.8482	21.7104	21.6917	21.4404			21.4162
IGB42_03562	hypothetical protein	N	N	N										18.6683			19.8164																		19.0217				20.2806			19.1328	19.5886	18.4724	19.8183	19.6891			20.0213
IGB42_03564	hypothetical protein	N	N	N				19.7602					20.3762	19.8341	20.5583	20.7578	20.2927	20.9096	20.4823	20.4368									22.1283	18.3885	21.4141	19.5989		18.9294					21.0099				20.2239	18.5347	21.1346	20.3269	20.1044	20.5016	21.4352
IGB42_03567	HTH-type transcriptional regulator CynR	N	N	N																										18.2271		17.5319							20.5027			18.5434		17.989	17.3384	18.0438			17.5292
IGB42_03568	5-methyltetrahydropteroyltriglutamate--homocysteine methyltransferase	N	N	N				18.1884						22.495			18.1867			20.3002		20.2624	22.5101		19.5341		17.3563		17.6526	22.0233	16.8679	15.7309	18.8902		27.1741	19.2461			24.8933		19.877	17.6261	21.7669	18.1328	16.9625	19.7493	19.062
IGB42_03570	Bacterial extracellular solute-binding proteins, family 3	Y	N	Y											19.8359	19.6249														18.8698														18.9516
IGB42_03571	Putative phosphinothricin acetyltransferase YwnH	N	N	N																									19.2758		19.8845	18.7981	19.1725	18.6828	19.3609				19.8889				20.174	18.3678		18.686
IGB42_03575	Response regulator PleD	N	N	N																															18.833				20.9788			19.5571	18.7662			17.8742			17.6593
IGB42_03576	2-octaprenyl-6-methoxyphenol hydroxylase	N	N	N																										22.837	24.2421	23.7734			22.8361				24.6088		23.4147	23.8718	23.2516	25.0671		22.0079			21.1753
IGB42_03577	Xaa-Pro aminopeptidase	N	Y	Y					18.4891	20.5705		22.4295	19.6816	20.8618	20.534	19.9838	21.0087	21.6368	22.2049	22.0336			21.5149						25.6423	22.1929	24.3174	24.5075	22.6726	24.1277	21.0909				23.5676		22.0972	23.4135	23.2843	21.8154	19.6535	21.3717	22.2293	22.2094	20.6932
IGB42_03581	putative transcriptional regulatory protein	N	N	N									19.4386	18.5035	18.5355	17.5472	19.1384												19.4171			17.8347	17.2388	18.7159					20.0639					18.4251	22.5826	22.0518			21.2272
IGB42_03592	hypothetical protein	N	N	N			21.3357	21.5417	23.835	22.4931	22.2686		27.5031	26.5264	26.1298	26.8317	26.9742	24.5796	25.3313	24.9308				22.2048	21.5625	23.9182	18.6957	22.8581	18.3121	19.8084	22.3202	22.8819	23.938	22.549				22.7131	21.0693	22.6266	23.8597	20.7396	20.4137	24.1269	24.0621	23.7691	22.7696	22.418	22.9328
IGB42_03594	Bacterial SH3 domain protein	Y	N	Y									18.8647	18.7256	19.2451	19.3957	18.7466														18.4036								18.3516			19.4508		18.9916	19.6112	19.9201			19.7843
IGB42_03595	Protein-export protein SecB	N	N	N						20.0951	21.9317	21.5577	21.8309	19.387	20.7898	21.1136	21.2085	21.3874	20.3329	21.0674			20.7665			19.2719			23.2945	21.2357	22.9099	22.6981	21.3969	22.8103	23.0665				23.3649		21.221	20.1417	22.8111	20.4999	21.3122	21.193	21.3968	20.1309	20.282
IGB42_03603	Bifunctional protein FolD protein	N	N	N			19.962	22.9305	21.7492	22.3153	21.822	21.504	22.6781	23.573	24.9742	24.1996	24.6657	24.621	25.0069	24.791		20.654	22.8243		20.0055	23.0787	20.2507	17.3816	25.502	24.3645	26.3146	25.3848	24.7995	25.3067	23.0614		21.4657		24.109	20.2894	23.6947	23.7108	24.6086	24.3693	25.8889	25.7262	25.5188	25.4847	24.6513
IGB42_03604	Dihydroorotate dehydrogenase (quinone)	N	N	N																															20.3694						19.5772		20.8472
IGB42_03616	30S ribosomal protein S20	N	N	N							21.2569									21.1856		21.082										19.325	20.7779	19.8076	24.1321				23.3665		19.6331	22.8275	19.6207	18.2066		19.1812	20.8636
IGB42_03618	Response regulator PleD	N	N	N																			20.1829												19.9805				21.4527		19.8727	22.1158	20.4889	18.8636		18.4098
IGB42_03623	Glutamine-dependent NAD(+) synthetase	N	N	N				23.1454					19.5945	20.1298	19.5801	19.5244	20.1607	21.2431	20.9316	21.092				23.6129				18.9481	20.6663	19.6862	21.1683	19.1189		20.2657	21.0704				22.2654		21.6938	20.0836	21.266	19.9224	20.2128	20.8334	21.6398	20.063	21.899
IGB42_03630	Aromatic-amino-acid aminotransferase	N	N	N		21.3284	22.6531	26.1389	23.9263	23.7972	23.8194	27.4415	25.7227	26.2471	26.709	26.3701	26.5036	26.9941	27.4269	27.4095	20.3958	22.6981	24.8522	25.1973	23.4476	24.7105	23.5419	25.2935	26.7879	26.57	28.6329	28.5211	27.1138	28.3457	25.2976	20.803	20.5998	21.695	25.9382	20.0293	25.2274	25.1249	25.0813	26.5361	27.4769	27.4172	27.2313	27.2099	27.6051
IGB42_03631	hypothetical protein	N	N	N																											15.3026
IGB42_03632	Late embryogenesis abundant protein	Y	N	Y																			19.2218			17.9584				16.7255									20.6946		19.1143		20.694	16.7739		16.9949	17.0325		16.8549
IGB42_03633	Long-chain acyl-CoA thioesterase FadM	N	N	N										18.3453			18.8769														16.6254	17.4404							18.6075			18.6759		18.8506	20.8048	20.713			21.2707
IGB42_03636	Outer membrane protein A precursor	Y	N	Y		21.7588	23.4946	26.0003	24.6798	27.492	27.5891	24.8873	25.3844	26.0671	25.586	26.4192	24.8189	25.6303	24.8956	26.2787	23.0407	23.0911	25.4523	22.4504	22.0103	26.2612	24.9752	24.2337	24.9902	26.2249	23.0784	24.346	27.3319	24.8629	25.8333	23.9834	20.4991	23.0602	28.1085	27.2546	28.7613	27.6158	28.1575	27.754	26.6209	26.9274	27.7363	26.8621	26.8515
IGB42_03637	Arginine biosynthesis bifunctional protein ArgJ	N	Y	Y		19.5052		25.2511	21.9658		21.9661	24.9269	23.297	23.5462	24.9341	24.5127	24.1979	24.4633	25.3755	24.9922			22.8619	21.8008	24.7663	22.5664	23.7733	24.6026	26.903	24.0914	26.5976	26.8009	24.6961	26.2994	22.9095			20.3204	24.6898		24.7762	23.6026	24.7785	24.8219	25.8713	25.5513	25.5085	25.3219	26.2237
IGB42_03640	GDP-mannose pyrophosphatase NudK	N	N	N													18.5578																											19.5935	20.8266	20.3812			19.832
IGB42_03644	hypothetical protein	N	N	N					20.6069								18.9774			18.8518			21.0268				18.8753		21.8988	21.795	21.4043	23.6761	20.776	23.9171	21.6375				22.6379		22.0436	23.898	22.5954	22.5906	18.1883	20.8729	20.8142	19.2607	21.8213
IGB42_03646	8-oxo-dGTP diphosphatase	N	N	N										18.09	18.6701	18.6005	19.8629			17.7435									19.3593	18.1298	20.5774	18.0208							18.2419			18.5523		18.2959	20.5297	20.0427	18.5683		18.8947
IGB42_03649	Exodeoxyribonuclease III	N	N	N													19.9134													19.8839														19.7842	20.2197	20.5483
IGB42_03650	cAMP receptor protein	N	N	N									18.9883	19.0839	18.1941	18.2559	21.3898	18.6352	18.8846	18.8596						19.4761			19.3529	18.4727	21.2875	17.6458			19.5091				20.3579	17.804		19.5255		19.2446	21.9724	21.2975	18.4877		20.8226
IGB42_03652	Membrane-bound lytic murein transglycosylase C precursor	Y	N	Y	GH23				21.9179	22.4556			23.0916	23.0054	21.5496	22.3136	22.1933	20.0102	19.721	20.3162						20.7152														20.2606	21.2519	19.7144			18.8005
IGB42_03654	Proline--tRNA ligase	N	N	N							20.4173			19.6003			18.1524			19.2103			21.9826	22.0567						20.9491		17.8809	18.031		22.8043				23.4418		23.4903	23.5889	23.4024	20.8843	19.9724	21.6318	19.2076		19.1311
IGB42_03657	Iron-regulated protein A precursor	Y	N	Y				19.368	21.4355	23.1882	21.8752		25.4624	26.0838	25.7879	25.9493	24.9088	22.5145	22.9906	22.3014					21.0224	19.5063			19.7976	18.1147	18.5826								20.8919		21.7551	19.2641	21.9492	23.5164	23.6637	23.5998	16.4759	16.4293	22.8349
IGB42_03666	Oxidoreductase molybdopterin binding domain protein	Y	N	Y				21.2545					20.5734	20.3534		21.1058	20.3169			19.2372											20.149	21.2538		20.1507										20.1551	20.8535	20.5924			20.5209
IGB42_03669	Glutamate racemase 1	N	N	N													19.1819													20.0852					20.746				23.2419			21.472	20.823	19.7972
IGB42_03673	Adenylosuccinate lyase	N	N	N			20.8915	23.6828	22.0057	22.809	21.8206	24.5811	20.0338	21.9938	21.0778	21.0759	22.5199	23.8403	23.7021	24.0669	21.4649	22.134	24.6273	21.0396	21.5178	23.1155	20.9393	22.7516	26.1628	23.3016	25.683	25.6418	23.619	23.5843	24.5473	20.4555			25.4693	19.9523	24.6516	25.4482	24.9153	23.114	22.0487	23.0553	24.6342	24.8207	24.3655
IGB42_03674	hypothetical protein	N	N	N					20.0219							21.2135														20.6037	20.7777				21.2597				22.0479		20.5138	22.0223	21.5329	19.788		20.0107
IGB42_03675	DegV domain-containing protein	N	N	N													18.5123			18.3999									19.7501		18.5819								18.8838						19.2335	18.2111			18.2633
IGB42_03681	Phosphatase NudJ	N	N	N									19.0727	18.4599	19.0337	18.919														18.9224	19.5459	19.6811												18.8628	19.6227	18.5689	18.451
IGB42_03685	Isocitrate dehydrogenase [NADP]	N	N	N		22.1905	21.3278	25.7218	23.8702	26.3099	22.6006	25.2779	25.4462	25.9962	27.1171	26.5537	26.2354	26.7519	27.9131	27.3156	20.7349	23.0507	24.3318	25.7075	22.88	24.7838	23.3473	26.2927	26.4733	26.2552	28.0053	28.0708	27.554	27.882	25.165	20.2419	20.9686	22.0234	26.1926	19.3884	24.739	25.5125	24.4522	26.3994	27.3702	27.3894	27.4109	27.8412	27.4696
IGB42_03686	Cold shock-like protein CspE	N	N	N									22.8041	20.9893	20.8977	22.6821	22.2175	22.0427	23.6436	22.2414									22.594	19.3998	23.7929	22.7044	22.326	22.5388					18.7825					19.8204	23.8535	23.0507	21.427	21.0108	23.2331
IGB42_03687	ATP-dependent Clp protease adapter protein ClpS	N	N	N														19.7991	20.492	19.843												20.02	19.8434	20.3656
IGB42_03688	ATP-dependent Clp protease ATP-binding subunit ClpA	N	N	N				18.8914	19.1839					17.0968			19.7428			18.1748			24.2105							19.032					24.4595				25.1058		20.3636	24.0062	22.9679	20.1193		19.6222	17.7684		19.9715
IGB42_03692	50S ribosomal protein L19	N	N	N		19.3837	22.111	21.6302	23.729	23.0247	25.0731		19.3407	20.2346	18.192	18.769	21.0891	20.6847	21.6553	22.4297		22.5007	25.9975			20.887	22.0194	21.6644	24.6517	23.5776	20.7189	22.2831	21.0217	22.053	24.9616	19.0562			26.387	21.7704	24.6201	26.6847	24.794	23.156	18.5412	22.6991	22.7747	19.4064	21.8353
IGB42_03695	30S ribosomal protein S16	N	N	N		20.9439	21.0834		21.7071				18.818	18.8813	17.7225		18.3894		18.1847	20.1615		20.5465	24.5765						18.7084	22.3631	17.9754	20.9403	20.7608	21.6822	23.5601				25.4883		22.4617	25.2793	23.549	21.5091		20.4745	20.7686	18.0702
IGB42_03696	Signal recognition particle protein	N	N	N				21.3202									18.6643						21.6352							20.7286			19.7779		21.0534				23.8711		20.4758	22.3872	21.3961	20.3087	20.8133	20.8673	19.1132		21.4713
IGB42_03700	Type II secretion system protein F	N	N	N																										16.2374
IGB42_03703	Cell division protein ZapD	N	N	N										22.3767			23.1721											21.0437		22.2099	21.7837	22.2996			21.4618				22.7806			22.386	21.8446	22.8304	24.1704	23.9625	23.1633	22.2658	21.3176
IGB42_03707	Bis(5-nucleosyl)-tetraphosphatase, symmetrical	N	N	N									18.4535	18.7597		17.178	20.6301		17.4168				19.7173						19.2024	18.7963	18.8727	17.7706		17.8943	19.4265				21.5098		19.5414	19.3263	20.3341	18.2703	21.0597	20.2057	18.2129		18.7815
IGB42_03709	50S ribosomal protein L17	N	N	N		24.64	22.5221	20.9827	22.6967	20.8904	22.2209		21.5784	22.3936	20.4704	19.7828	22.8571	21.6123	22.6625	23.8383		23.3423	24.9486				19.3495	20.7043	23.699	24.514	20.9912	22.2324	22.4777	23.4334	25.2091				25.2619		23.0978	25.5283	24.7223	24.2629		23.4461	23.6524	21.9503	23.1308
IGB42_03710	DNA-directed RNA polymerase subunit alpha	N	N	N		21.2803	21.2583	20.8244	23.5261	19.4812	22.4064		20.2091	21.2691	17.2701		22.148	19.298	22.5828	22.9975		22.297	25.1784	19.6851		19.2012		23.3736	23.3684	24.8825	22.7569	24.3104	22.1082	24.7512	25.9116	18.0295		19.63	26.7549	18.8597	24.1065	25.6955	25.3552	24.1025	21.4221	23.9461	23.6008	20.8664	24.1657
IGB42_03711	30S ribosomal protein S4	N	N	N		20.2092	21.9753	20.9412	22.3883	22.6623	22.7354	21.1228	21.9613	23.6469	22.5805	21.7814	22.4124	23.1807	24.5786	24.9509		22.2063	25.0313	22.0245	18.2207	21.5075		25.3598	20.6267	24.4765	21.2372	21.9523	22.8895	23.5857	24.8412			19.6866	25.1658	20.6112	24.7989	25.1557	25.0215	24.2196	20.4355	23.6439	25.0605	24.4067	22.2019
IGB42_03712	30S ribosomal protein S11	N	N	N							21.3734		19.0233	20.4048	18.9129		20.6643		20.9473	22.4976			21.0554					22.2253	19.1789	22.5985	19.293	21.1935	22.5708	23.1747	21.3688				23.5098		21.4308	23.3329	21.9649	22.9628	17.6374	22.2273	21.6756	19.4059	20.3117
IGB42_03713	30S ribosomal protein S13	N	N	N					20.1244	20.7086	20.2312		21.0505	22.7054	20.0007	19.5288	22.4756	21.1753	22.0739	22.7309			21.4656					22.608	20.5296	22.5425	20.2788	20.6886	21.5976	21.603	22.4615				23.1594		20.8737	21.7483	22.5574	22.1353	20.3432	22.647	23.3363	21.7517	22.0114
IGB42_03715	preprotein translocase subunit SecY	N	N	N																										19.4522			19.0449						19.2585			18.8322				18.3852			18.012
IGB42_03716	50S ribosomal protein L15	N	N	N					19.9368		22.5445		20.4648	20.7162			21.8159	20.0679		22.0805			21.1158			19.5429	21.5076	23.6536	21.7801	22.8417	19.551	21.7567	21.6984	21.8784	21.785				24.1925		21.9244	22.6375	21.546	22.107		21.8715	22.1876	19.465	20.7437
IGB42_03717	50S ribosomal protein L30	N	N	N													19.2395			21.3397									21.6667			20.5063			19.7196				22.0901			22.6087	21.1393
IGB42_03718	30S ribosomal protein S5	N	N	N		21.8984			21.8551		20.4253		20.3255	20.8246			20.3273	19.1381	23.0684	22.6567		20.0155	23.2928					24.2037	19.0045	23.9346	19.8504	22.1079	23.4344	22.3005	23.8051				24.6449	19.402	21.4271	25.3461	23.6401	23.64	17.8228	22.6051	23.0559	20.3083	18.6537
IGB42_03719	50S ribosomal protein L18	N	N	N		20.4842		21.3544	20.6966	20.5763	21.331			20.7337	19.9535		21.136	20.025	21.5761	22.8218			21.8125	21.182		21.0481	21.0078	21.7362	21.086	22.7104	20.6619	22.3929	21.3627	23.1243	22.594				23.0134	20.1446	21.4032	23.4803	21.1655	22.701	19.683	22.633	21.7151	20.2534	23.2587
IGB42_03720	50S ribosomal protein L6	N	N	N			21.43	20.2665	21.3358				21.1105	22.571	21.4056	20.6934	23.3407	21.0312	23.6735	24.0454		22.015	22.3009	21.8784			19.3643	24.6099	20.2578	24.5288	22.6163	23.4799	23.5511	23.7426	24.5308				25.3109		23.3515	25.0084	23.4009	24.5519	22.0676	24.2381	24.0393	21.9217	23.1298
IGB42_03721	30S ribosomal protein S8	N	N	N		21.1379	21.1972		19.9518		20.324			19.153	18.1706		18.8201	18.9157	18.7642	20.7459		20.5287	23.4282					19.6217	18.298	22.22	19.325	20.838	21.3563	21.3914	23.4125				25.464	19.1508	21.5672	24.2433	23.5997	22.0206		19.8762	20.8576	17.1897
IGB42_03722	30S ribosomal protein S14	N	N	N		20.5199			19.6548		19.3734			20.5695			19.8856	19.0002	21.6031	21.3442			20.3986					22.4702	18.569	21.7768	19.9396	20.4966	21.5716	21.1666	21.6172				21.405		18.5485	21.8649	19.5261	21.6025	21.1217	21.28	21.1308	19.8367	20.6019
IGB42_03723	50S ribosomal protein L5	N	N	N			22.6754		22.6575	21.1624	24.0552		22.3545	22.674	21.2449	19.8659	23.2931	21.2315	23.8886	23.7002		22.8685	24.0057	20.9258		19.8314	21.1062	23.136	22.7809	25.0192	22.5031	23.1447	23.6664	23.9491	25.0428	20.7169			25.6579		23.8293	25.7782	23.9855	24.9383	19.2022	24.4593	24.1344	22.0638	22.931
IGB42_03724	50S ribosomal protein L24	N	N	N			21.919	20.6295	21.9786		20.6853		20.5736	21.0859	19.6277	19.5118	21.4735	20.3493	21.7611	22.4582		20.8276	24.7494	21.1658		18.9736		22.4035	22.8999	23.0381	20.9996	22.194	22.9118	22.6826	23.9559				25.9972		23.8721	25.8259	23.7775	21.9074	21.7395	22.7308	22.4812	20.2551	21.7924
IGB42_03725	50S ribosomal protein L14	N	N	N			20.8409	21.2081	22.3504	20.7916	22.0171		20.7262	21.422	20.0664	19.4051	22.366		22.166	23.5759		20.566	24.1141				20.4257	24.6766	22.1488	24.0779	21.8049	22.7107	22.3316	23.4385	23.795				25.4842	19.9129	23.6098	25.6052	23.3741	23.7852		23.1316	22.8656	21.1584	22.927
IGB42_03726	30S ribosomal protein S17	N	N	N							21.6813		19.2365	20.4096	17.2498	18.0897	20.1265			21.0137			21.1401						20.7794	22.6029	19.0943	19.2133	21.5749	21.4936	21.8963				25.9335	19.8058	22.5144	25.0684	23.2859	22.4149	21.3299	21.7112	21.6158	16.6298
IGB42_03727	50S ribosomal protein L29	N	N	N																									20.1332	19.9938					21.5722				23.7772		20.2084		22.173			19.4223	19.7692		19.3888
IGB42_03728	50S ribosomal protein L16	N	N	N			23.2467	19.7349	23.6636		22.1904		20.7374	21.5802	20.6573		22.8356	22.1275	22.5162	23.8011			25.1439				21.3386		22.5969	24.3805	20.7023	22.2153	21.977	22.9174	24.6431		20.3717		25.6692		23.1987	25.5025	24.3518	24.1772		23.1198	23.8263	20.9037	21.6559
IGB42_03729	30S ribosomal protein S3	N	N	N		20.8965	21.0015	20.0733	19.095				19.2518	21.0427	19.1849		21.2282	18.6812	21.8586	22.3325		21.77	21.6			19.3632		21.9392	18.3532	24.2818	19.6975	22.0751	23.2618	22.7881	24.0846				25.0112		22.0255	23.7844	21.9338	24.5263	18.9516	24.0304	23.2774	18.9144	23.4869
IGB42_03730	50S ribosomal protein L22	N	N	N			20.4178	20.1749	21.3109	19.8881	20.8893			20.6021	19.9103		21.1169	20.0542	21.5457	21.277			23.5248						22.7914	22.6539	20.3331	21.5977	21.5852	22.2749	23.2363				24.7763		22.2702	24.0734	21.9239	22.9906	18.3382	22.942	22.2791	20.2467	21.8304
IGB42_03731	30S ribosomal protein S19	N	N	N			20.8399	18.4828	22.3346				21.1777	22.4952	20.2994		21.9697	20.4075	22.206	22.4182		20.7755	20.876			20.2803			19.0914	22.4258	19.5196	21.3965	21.6877	22.2125	22.6164				24.6637	19.4691	23.0433	24.7367	22.8532	22.0933	20.0113	20.8829	22.5628	21.5265	19.9831
IGB42_03732	50S ribosomal protein L2	N	N	N				21.227	19.5588		20.1521		19.8244	21.4548	19.5691	19.8585	22.6834	20.8777	23.2072	23.5691			21.8427				19.0519	24.7517	21.3908	23.679	20.7852	22.6476	22.6822	23.3328	23.9443				24.7424		21.9826	25.1996	22.955	24.3154	18.476	23.5234	23.4197	21.169	23.1391
IGB42_03733	50S ribosomal protein L23	N	N	N	CBM66	21.6838		20.1769						21.267			21.7054	20.8913	21.3545	22.7037		21.5933	22.9086						20.4156	23.1593	21.0612	21.4348	21.1746	21.8753	23.4726				23.9339	18.2688		23.9859	20.4771	22.563	19.4997	22.1766	22.2077	19.8727	21.7323
IGB42_03734	50S ribosomal protein L4	N	N	N		22.7531	23.5691	23.8357	24.0627	22.2528	25.0648	24.0737	22.7652	22.8592	21.9641	21.158	23.8064	23.4463	22.7227	24.1506		23.9875	26.4793			22.3962	22.245	21.2988	24.6008	25.7459	23.24	24.2906	23.6401	24.4404	25.7455	22.2368			27.4229	22.826	26.0225	26.5683	26.1314	25.348	20.8451	24.6682	24.7661	22.864	23.6061
IGB42_03735	50S ribosomal protein L3	N	N	N			19.4502	21.3203	22.9698	18.3821	22.4649		21.0536	21.8008	19.4832	20.2386	22.1711	22.04	22.4345	23.2177		21.7671	24.9107			21.3872		25.7282	23.0931	24.5284	21.7162	22.4626	22.8193	23.018	25.3677	18.8357			26.1778	18.5513	25.352	26.0021	24.8197	24.098	19.3291	23.198	23.0529	21.4643	22.0581
IGB42_03736	30S ribosomal protein S10	N	N	N				20.816	21.4978		20.7923			19.8479	19.3216		20.6845		20.8941	21.6331		19.8201	22.3362					23.4138	19.6398	21.762	20.3796	22.7141	21.8873	22.9531	23.1146				25.2294	19.5678	21.4594	24.3643	22.6445	22.0982	22.151	22.2035	22.2552		24.018
IGB42_03740	Aminodeoxychorismate lyase	N	N	N									20.055	19.357	20.1171	19.5171	19.5535	20.9625	20.8197	20.0806					21.4028	20.0203			21.4159		22.1895	21.9495	20.6871						20.2392			20.3037	20.1694	19.362	21.7006	21.184	20.2449	20.5982	20.788
IGB42_03741	Aminodeoxychorismate synthase component 1	N	N	N													19.9478														16.9022			17.1817					18.3806			19.5747		18.7528	21.5021	20.6841			20.0696
IGB42_03744	3-oxoacyl-[acyl-carrier-protein] synthase 2	N	N	N				24.6428	22.6277	21.247	22.9898	22.5221	23.2404	23.8346	24.3133	24.0051	24.1747	24.787	24.487	24.8496			22.1624		23.3577	22.6802	22.4748		24.6851	23.5964	25.2345	24.8712	23.4475	24.6215	22.7101				23.3769		23.3211	23.0564	23.0557	23.1032	24.6649	24.403	24.7636	24.9371	24.8315
IGB42_03745	Acyl carrier protein	N	N	N				22.4105				23.1721	23.8306	20.9213	23.7478	23.6827	22.1934	21.5551	23.3038	22.0047										20.6189	23.6367	23.2915	23.004	23.6904	21.1184				18.7023			19.3954		21.0955	23.9389	23.5048	22.3344	23.8022	22.5839
IGB42_03746	3-oxoacyl-[acyl-carrier-protein] reductase FabG	N	N	N				21.4301			20.9525			21.7393	19.2692		21.4922		20.0911	21.2365			22.6654				19.8127	21.6592		20.4999		18.1931	18.421		23.1634				24.0388	20.3093	21.8882	23.9951	22.1698	21.3378	22.4566	22.604		19.3951	20.6702
IGB42_03747	Malonyl CoA-acyl carrier protein transacylase	N	N	N				22.5718	22.3861	22.4862		23.1085	22.5967	22.3834	23.2939	22.8556	23.1115	23.2379	23.534	23.1419			23.0384	23.2616	21.8927	23.0769	22.9709	22.3316	23.7145	21.9435	24.414	23.6812	22.451	23.1678	22.1545			21.476	23.2178		22.9186	23.3268	22.6466	22.6308	24.1706	23.7872	23.5891	23.9385	23.8516
IGB42_03748	3-oxoacyl-[acyl-carrier-protein] synthase 3	N	N	N				20.0655						22.0492	22.6121	21.9097	21.7355	21.4215	23.1441	22.5816			19.3249			19.9888			21.4093	21.8956	24.2111	21.2987	20.9606	21.1222	20.0036				21.2719			21.5254	20.665	21.7918	23.3362	23.0124	22.5856	22.8938	23.3015
IGB42_03755	hypothetical protein	Y	N	Y					21.7959				24.2476	23.9645	23.6499	23.5649	23.8769	20.2269	21.619	22.2479													18.0103											19.1953	18.4396	17.3413
IGB42_03757	Exodeoxyribonuclease I	N	N	N									20.9446	20.165	20.6994	20.4517	20.9368	21.1853		20.7645					20.6833				23.0957	20.9615	22.8099	23.2394	21.7154	21.978	19.6553				21.0079	20.4828		21.7624	20.5699	21.0423	22.7311	21.5233	19.4376	18.2671	21.8262
IGB42_03763	Signal transduction histidine-protein kinase/phosphatase DegS	N	N	N																															19.4696				21.4817			21.1727	19.867	19.267	18.5989	19.1731
IGB42_03764	CheY-P phosphatase CheC	N	N	N				23.6601					21.1002	21.0186	19.5896	18.9155	21.5499	19.7183	20.7829	20.0143									22.845	19.042	23.3152	22.674	18.728	22.2833	21.0755				20.4919		21.6101	20.2683	20.5921	20.4456	22.8222	22.1843	19.3837		22.7218
IGB42_03765	Chemotaxis protein CheY	N	N	N				21.2515					22.2318	20.7685	20.9646	21.3808	21.8352	19.7109	21.4463	20.1807				21.1584		20.3466	19.4763		23.174	19.3516	22.8965	22.1838	19.16	21.2512	19.7557				21.6352			19.339	20.3841	20.5464	23.1865	22.7175	20.1037		22.9924
IGB42_03773	Putative methyl-accepting chemotaxis protein YoaH	N	N	N																			19.3779							19.8414					20.1773				22.4931		19.8706	22.047	19.4566			19.1516			20.4401
IGB42_03774	Single-stranded DNA-binding protein	N	N	N		20.2809						22.465	20.5314	21.3625	21.5596	21.7135	19.9539	21.2498		21.2389			21.2733			21.368			21.9786	22.5337	23.3727	25.2727	21.7201	23.8438	21.9416				23.237	18.796	19.2175	22.0609	20.7557	22.1429	20.7396	22.2365	19.8564		19.1019
IGB42_03777	hypothetical protein	N	N	N																															18.8536				19.7557		19.266	19.1465
IGB42_03778	Twitching mobility protein	N	N	N																																								20.0791		19.3082			19.5332
IGB42_03779	Twitching mobility protein	N	N	N					20.3986		21.1014			18.6477			19.1189						21.4752					21.2448	18.8273	20.4758	18.4948	19.2371	19.6993	17.7441	21.1272				23.852		20.2762	22.8073	22.9273	21.1479	18.2479	21.8093	19.6464		21.7405
IGB42_03780	hypothetical protein	N	N	N													19.3716		19.1644							19.5444					19.5598	19.6399		19.6843					19.4762					19.6062	19.9909	20.3926			20.4717
IGB42_03781	Pyrroline-5-carboxylate reductase	N	N	N							21.2815		22.0412	21.5004	23.0709	22.3207	22.2962	21.4286	23.7875	22.8544				20.8737	21.6765			22.3013	21.4554	21.2147	23.1092	20.705	21.0167	19.8715					18.7268			19.6854		21.4072	23.5242	22.6482	22.6598	22.6567	23.0523
IGB42_03785	Thiol:disulfide interchange protein DsbD precursor	Y	N	Y																										18.7106														19.7455
IGB42_03786	Thiol:disulfide interchange protein TlpA	Y	N	Y				19.3777	20.9306	21.626	22.23	21.5704	22.558	21.7407	23.9917	24.4598	21.7259	22.4951	22.637	22.9324						22.5893	20.0193	19.4723	23.9154	23.663	22.7267	23.9527	24.9152	23.9439	19.2492				21.3793	19.5009	22.8526	21.8128	23.3156	23.3838	23.675	23.2075	23.0629	23.3847	22.1568
IGB42_03788	2,3-bisphosphoglycerate-independent phosphoglycerate mutase	N	N	N									21.1869	21.3517			20.5383						20.7165							21.8957					22.1561				23.9378		21.1941	22.3097	21.454		20.9922		22.0287
IGB42_03790	Carboxy-terminal processing protease CtpB precursor	Y	N	Y			20.1422	19.1977	20.7898	20.2346	19.3595		22.2277	22.5692	22.2689	22.7176	23.5156	22.3172	23.9111	23.5463	19.6486	20.2638	23.0774	19.9604		21.2432	19.3872	24.3655	22.7812	26.8486	24.7438	24.3476	25.3377	23.8509	23.1902				24.5842	19.3587	24.3412	24.8493	23.9129	25.5033	24.3233	25.1004	26.1162	26.3972	25.5369
IGB42_03793	Phosphotransferase enzyme family protein	N	N	N																											18.2712
IGB42_03800	putative deoxyribonuclease YjjV	N	N	N									18.9157	18.6099	20.4243	19.6374	19.5349		19.5015	19.9175									20.2287	19.0118	20.87	20.8407	19.246	20.7438					19.917			19.5686	18.0542	18.664	19.5789	18.729	19.2968	20.0374	17.2385
IGB42_03803	Membrane-bound lysozyme-inhibitor of c-type lysozyme	Y	N	Y				24.0616	21.2455	21.2724	21.3209	24.9772	23.4422	22.1807	23.9514	24.5266	23.1984	22.606	23.557	23.3791			20.5116	23.2904	22.5557	24.9126	22.8505	23.5295	25.2412	23.2165	25.747	25.9813	22.2127	25.3802				24.8209	23.1917	23.2177	26.7791	24.663	25.8313	26.7846	26.0681	25.6864	23.3452	23.3309	25.0133
IGB42_03804	hypothetical protein	Y	N	Y					19.1059			20.5932	20.0103	22.6183	23.1408	23.3604	23.2393	22.242	22.9068	22.6014				20.0776	19.0056	21.2996	21.1962	22.178	24.7824	24.4898	25.2594	25.2982	25.0731	24.7614	18.2103				22.6737	20.5996	22.3564	23.2501	23.1246	25.0151	23.084	23.5341	23.7288	22.5229	20.4422
IGB42_03805	hypothetical protein	Y	Y	Y										18.8354	18.28	18.4293	18.8404													19.935	18.3027		19.492											18.7125	18.4873	18.1796	20.3832
IGB42_03810	Response regulator receiver domain protein	N	N	N									19.9927	19.0816	18.6853	18.3196	20.122	19.6136	19.0999	18.5061									20.1306	18.5916	20.9182	18.626			19.5674				21.7233		20.6408	21.7636	19.5864	19.7885	21.7265	21.1296	18.2116		20.3447
IGB42_03811	Response regulator UvrY	N	N	N																																			19.8343		19.7742	19.3188	21.1364		17.117				17.7669
IGB42_03812	Sensor histidine kinase ComP	N	N	N																										19.5657		18.9216			20.4361				21.3575		19.6705	23.4935	21.5752	18.1233		18.6748	17.7093		17.9627
IGB42_03817	Chitodextrinase precursor	Y	N	Y	GH55;CBM5			20.7786					19.4032	20.1845	19.9937	20.3774	20.7412	16.6975		18.5641				22.0615	25.096	26.4159	20.3282	22.0355	22.8631	24.9529	22.7885	22.231	25.0352	22.3135				22.2441	20.5463	24.0847	24.9208	21.9739	21.5284	22.7032	21.8255	21.427	23.7971	23.0956	20.2407
IGB42_03819	30S ribosomal protein S1	N	N	N				25.2308	22.948		25.6478			25.8125	25.2169	25.2271	24.7004			24.3827		25.8935	26.543				25.3307		23.6327	26.7374	23.8848	24.5076	27.1331	24.88	27.8189				26.9454		25.6298	25.5611	27.0681	25.6497	24.3853	25.3447	24.6897	27.0184	24.8344
IGB42_03820	USG-1 protein	N	N	N		20.8596	21.088	24.951	21.1807	22.5169	23.85	21.2482	23.0417	23.4086	24.6916	23.8424	23.8268	23.9015	23.1792	24.1707	18.8318	20.696	23.0531	23.7705	19.738	22.1431	20.8214		26.5341	23.9354	26.5633	24.6399	23.4434	24.1021	23.7738				25.2734		23.3362	24.8231	24.6465	24.2104	25.6273	25.4359	24.2089	23.7562	25.4426
IGB42_03823	General stress protein 69	N	N	N				21.034																						19.0443	18.9369	19.0693			19.0848				21.0483			22.4188	22.0517	20.025		18.4213	18.8785		19.8865
IGB42_03824	3-isopropylmalate dehydrogenase	N	N	N				23.8912	24.0559	22.6915	23.3438	23.8752	22.8002	23.3856	23.7268	22.7066	23.3415	23.3817	23.3016	23.3676		20.571	23.9142	22.8055	24.7276	23.7372	25.115		24.6793	22.0964	23.3055	22.6396	21.8774	23.0214	23.701				23.9296	21.7438	23.6646	23.6726	23.6549	22.9359	23.3695	23.3309	23.1085	21.7041	23.7302
IGB42_03825	Glucosamine-6-phosphate deaminase 1	N	N	N			21.9116	23.3627	24.0444	22.0662	22.2899	22.0499	23.5496	24.8711	23.8102	22.9679	24.9047	23.3892	24.1352	24.2892		21.6767	24.76	20.6585	23.4836	24.2962	21.6341	20.3381	22.2731	23.8562	23.3333	23.0334	23.377	23.1191	23.992			20.4438	25.3442		23.8703	25.0583	23.6372	24.0883	25.1338	24.8824	23.8856	23.5818	25.2078
IGB42_03826	3-isopropylmalate dehydratase small subunit 1	N	N	N					22.8781		22.4574		21.9328	20.1846	22.5963	21.5685	19.9556	18.9093	17.3473	19.1305			21.2355			23.0778			20.1942	22.1906	17.2555		19.4814		22.2				23.7492		19.6576	20.5614	21.2719	18.2909	19.6889	19.8661	19.5054		18.7503
IGB42_03828	3-isopropylmalate dehydratase large subunit	N	N	N					23.3045				22.7095	20.721	23.3864	22.3811	20.6744	20.7198	21.4037	22.1782			21.5355			23.1848			21.762	22.7513	19.4752	18.6918	21.8778		22.3602				24.7868		22.0701	21.733	21.7099	20.4245	21.052	20.882	21.5334	21.5665	18.6048
IGB42_03830	Ribonuclease	Y	N	Y											18.9799	19.689	18.7416	19.6322	19.203	19.0574						20.1435			19.9489		18.9871	20.5528	21.5299							19.6153	20.0908	19.0786	19.293	19.0799	19.2792	19.1682	19.1882	19.4666	18.9652
IGB42_03833	Thymidylate synthase	N	N	N				22.2678					19.012	19.8196	19.2733	18.1662	20.4937		19.6333	19.5926							18.3299			18.8557	19.0813	17.1474		19.249					17.2512			20.9171		20.3964	22.337	21.8677	18.9863		22.4289
IGB42_03836	Ribosomal large subunit pseudouridine synthase B	N	N	N																																									21.6582	21.4644
IGB42_03837	hypothetical protein	N	N	N				19.8647						20.1176	18.9135		20.5704						21.5372							19.5343		18.8237	19.2605		20.5701				21.5522			20.4208	20.5779	20.0284	22.1409	20.3026			22.059
IGB42_03841	Putative glucose-6-phosphate 1-epimerase	N	N	N		21.013	22.3372	26.5237	24.2189	25.3641	24.8135	22.872	25.5922	25.3241	25.8458	25.4171	26.8292	25.6772	25.896	26.0024	22.4856	20.831	25.1754	24.301	24.7043	25.4826	25.6605	24.5308	25.9476	24.5076	26.8986	24.7863	23.8676	25.2047	24.9606			20.0704	25.8753	22.3253	25.1257	25.1932	26.0118	26.4347	28.0668	27.7436	26.9996	26.4635	27.8348
IGB42_03842	Dienelactone hydrolase family protein	Y	N	Y	CE7										19.9883	20.7549	18.4375			18.9856										19.807	20.1053	19.4804	20.2418											19.1222	20.249	19.706	19.5832		18.9926
IGB42_03845	33 kDa chaperonin	N	N	N									20.3123		19.3676		19.2016		19.2721	18.4859											20.2861								19.0363			20.2201		20.1254	20.8645	20.0208			20.5284
IGB42_03849	Oligoribonuclease	N	N	N				21.7416						20.3731			20.5767												20.5544	20.0177	18.4753		19.396		20.8343				21.1616			20.9298	21.6156	19.7905	22.9679	22.247	18.2526		22.0326
IGB42_03850	Protease HtpX	N	N	N																															19.2291				21.3273			20.7735	19.0803	17.9775		16.6666			16.3631
IGB42_03851	Putative pterin-4-alpha-carbinolamine dehydratase	N	N	N									20.5386	18.6806	19.9662	20.1124	19.5043	19.6111	21.2067	20.0723											19.9711	19.8937	19.9373											18.518	20.8813	20.0546	19.4624	19.2738	19.1679
IGB42_03859	Pyruvate kinase II	N	N	N			20.9491	23.006	23.5522		21.5244	24.187	20.9446	22.3156	21.0603	20.0958	22.4151	23.0446	23.2728	22.8185	20.3419	20.9548	24.2698	20.569		22.5722		20.3452	25.3023	23.1576	25.1561	25.3736	22.3791	24.0384	24.0395				25.5374		23.695	24.5923	24.7436	23.0745	21.1499	23.2706	24.3394	23.8334	23.8089
IGB42_03866	Isochorismatase family protein YecD	N	N	N															18.3439																										19.4721	19.4544			19.919
IGB42_03867	hypothetical protein	N	N	N				19.4938									19.7589																											19.4051	21.8056	20.4657			20.055
IGB42_03874	Aconitate hydratase 2	N	N	N		21.8418	20.4292	19.3669	20.6611		20.4502		20.9079	22.5299	22.1453	22.0094	21.825			21.5799		20.69	23.8696			19.2539		22.7209	18.248	22.621	18.5011	18.7696	20.5844		23.9187				26.5022		23.6195	23.8514	24.2758	21.74	21.7432	22.8394	20.7093	20.7119	21.1726
IGB42_03886	Nicotinate phosphoribosyltransferase 2	N	N	N																											17.4979	18.5178
IGB42_03897	hypothetical protein	Y	N	Y		24.6726	23.1169	25.9147	26.5477	26.2433	26.217	27.2757	28.3544	28.5754	27.9244	28.6659	29.3427	27.4722	27.6812	27.7565	21.5189	23.7526	23.5546	26.8272	27.6161	27.5201	26.689	27.6853	26.6517	28.5015	28.2041	28.3763	30.0584	27.8342	24.1637	22.6085	22.5073	25.7437	25.6265	26.3471	27.2487	24.9373	26.5427	29.4505	28.9402	28.9163	27.4501	28.2521	27.637
IGB42_03900	NADPH azoreductase	N	N	N	AA6				20.5311					19.7586			21.9668			18.8596										20.0687			18.564		19.1852				22.4087		19.791	20.263	21.8415	18.6258	20.8479	20.9418	19.2636		19.3401
IGB42_03907	Cold shock-like protein CspE	N	N	N			19.7482	19.0907	19.0049				21.7143	21.0053	19.9044	20.8471	21.587	20.6541	21.8917	20.5441			21.5185		20.4705		21.8561		22.0077		23.2538	20.8976	20.295	22.3793	19.3122				20.1947			21.26	20.0682	20.7868	23.5401	22.2476		19.2592	22.5571
IGB42_03908	Translation initiation factor IF-1	N	N	N													19.813						21.0782							19.078					20.1162				21.4153			20.6019			20.9283	20.1488
IGB42_03910	hypothetical protein	N	N	N																										17.4496									19.5977				17.6806	18.4576		16.5135
IGB42_03911	ATP-dependent RNA helicase DbpA	N	N	N																19.3629															18.5681				21.153				19.7736	18.5124	19.315	19.2922			17.7969
IGB42_03912;IGB42_03923	Signal transduction histidine-protein kinase BarA;IGB42_03923 Autoinducer 2 sensor kinase/phosphatas	N	N	N																									23.1581	23.8106									23.6259							23.5238			23.6903
IGB42_03915	ABC transporter arginine-binding protein 1 precursor	Y	N	Y		23.441	23.7633	25.0375	27.6482	27.3583	26.7173	25.0175	28.6656	27.5992	28.2631	28.9587	27.2071	27.6926	27.6244	27.8535	21.9925	23.0277	24.6558	25.9004	25.7722	26.5579	24.9079	25.6013	26.208	28.0156	26.3205	26.2316	29.3002	26.5441	23.7214	19.968		22.3851	24.1363	25.1172	27.1378	24.847	25.8826	27.1039	26.8949	26.992	27.6181	28.0224	26.0181
IGB42_03916	HDOD domain protein	N	N	N			21.0736	23.9498	23.6474	23.4589	24.043		23.3709	22.7939	23.0888	22.2223	24.738	22.7449	23.7687	23.0855			20.3357		21.2553	21.6538			23.9205	20.8935	23.2363	20.737	18.9122		21.5145				22.927		21.7338	21.8344	22.3454	21.6849	24.4573	24.1452	21.4243	20.0386	24.4823
IGB42_03917	Ribonuclease E	N	N	N			20.9161	19.0373	20.5909		20.753						18.3987			18.4436		20.4137	23.0775					20.6443	19.1065	22.5784		18.9771	19.9795	21.9735	24.1773				25.7804		21.7509	24.6733	24.4289	22.5363	19.5551	21.5777	20.2668		21.7085
IGB42_03918	Ribosomal large subunit pseudouridine synthase C	N	N	N																																									24.3123	24.4417			24.2859
IGB42_03919	5-nucleotidase	N	N	N																																			19.2599					19.0684	19.7487	19.001			19.6525
IGB42_03921	Putative signal peptide peptidase SppA	N	N	N																										19.3869					20.1005				21.8178			22.427		19.1441					18.5626
IGB42_03924	Multidrug resistance protein MdtC	N	N	N																																			20.8279			20.2779	19.5741
IGB42_03925	Multidrug resistance protein MdtA precursor	Y	N	Y																																			21.3428			21.0364	20.2412			19.9485
IGB42_03928	Alanine racemase, catabolic	N	N	N										19.0719	19.733	18.702	21.1988	19.4024		18.5111									21.1433	18.3957	20.9155	19.0914	18.0704	19.836	20.6344				22.2978			23.9624	20.4464	20.0205	20.4275	20.3284	19.8243	18.6293	19.5361
IGB42_03929	Aspartokinase	N	N	N			19.5519	24.702	20.9176	18.8069			21.1604	23.1975	21.897	21.1735	23.6649	18.9231	21.7344	19.8588		18.8026	21.4897	22.091		19.9124		23.1844	21.5661	22.681	22.4265	17.0154	19.7322	15.7257	22.4718				24.2806	18.0602	22.3871	22.6187	23.174	23.5395	25.6281	25.5679	21.0511	18.8653	25.7037
IGB42_03933	Thymidylate kinase	N	N	N				19.7627					18.4388	18.6702	18.9528	19.3256	19.7133	19.1973	18.269	19.1433											20.0717	18.2291		19.0082					18.7534					18.7964	21.741	20.5267	19.2442	18.5774	21.5429
IGB42_03936	putative deoxyribonuclease YcfH	N	N	N										19.1563			19.2053																		19.5209				20.1637			20.4076	19.2909	19.1189	21.2112	20.6186
IGB42_03977	hypothetical protein	N	N	N																																								17.6799	19.3938	18.686			19.4294
IGB42_03984	putative tautomerase	N	N	N															16.8879												17.8407	19.9456																	17.2907
IGB42_03985	N-ethylmaleimide reductase	N	N	N									17.9959	19.5528			19.2096		18.674										19.6191		19.0659	19.166		18.8968	19.8472							17.3136
IGB42_03990	hypothetical protein	Y	N	Y									19.7816	19.455	19.9573	19.4789	19.6261	19.6027		19.5988
IGB42_03994	Methionine gamma-lyase	N	N	N																									18.2451		19.2349	18.9489		18.3076
IGB42_03998	Methionine synthase	N	N	N																															19.828				22.0771			19.7293			18.5161	19.0844
IGB42_04002	hypothetical protein	N	N	N					20.2239				24.4112	24.1272	22.6126	23.0797	24.6911	21.8563	22.2046	21.6432						21.8608					22.2243	21.995	21.3426	21.699							22.4492	20.1648		23.8275	22.3287	21.3953	20.9134	20.3419
IGB42_04009	L-threonine dehydratase biosynthetic IlvA	N	N	N				20.6267	20.3011				19.1327	21.819	19.2872	18.1005	22.4579	18.0062		20.0246		19.8032	22.5699			21.0301			19.3672	22.6787	18.9915	19.3259	21.0651	18.0597	21.4975				24.8955		21.9206	21.4023	22.4873	22.5872	20.8884	23.0063	19.3867		23.1911
IGB42_04012	Inositol-1-monophosphatase	N	N	N													18.2004														17.8871														18.8642				19.2796
IGB42_04014	Biodegradative arginine decarboxylase	N	N	N													20.4708												21.2017	20.3405	20.2283	22.3405	20.6316	22.4249	19.6979				20.7204		19.9462	21.7774	19.3974	20.6689		21.0591	19.9877	19.1715	20.5419
IGB42_04015	Xylulose-5-phosphate phosphoketolase	N	N	N				23.8025	24.5508		20.6018		19.6761	24.1068	19.5982		21.3612		19.4346	23.5841			19.8596			20.2287		21.0062		25.7997	19.5592	17.1672	22.4538		17.6553				27.6252		24.5432	22.8091	24.7842	22.714	18.3432	22.1946	23.1279	21.2961	24.9618
IGB42_04021	putative deferrochelatase/peroxidase YfeX	N	N	N																										19.4505	20.6111	20.1848															19.5087
IGB42_04022	esterase YqiA	N	N	N									19.9974	19.7734	19.2426		19.8617	19.4094	19.0615	19.1494					20.5315		22.0797		21.9025		20.9071	20.9862		20.4844	19.7389				21.3609			20.4431	20.3039	19.2869	19.6258	19.702			18.9698
IGB42_04023	Quinone oxidoreductase 1	N	N	N										20.0386			20.0609													18.7076					20.4299				22.4858		20.0372	21.4131	20.6946	19.774	20.6709	20.5207	18.092		19.444
IGB42_04028	Fimbrial protein precursor	N	N	N			24.5847	22.2871	24.7895		23.9324		23.3754	23.1483	21.5181	20.2522	23.5175	20.6886	21.5291	23.3002			25.1014			18.8655				23.0468	18.7543	20.0733	22.4608		24.1787				24.357		22.0895	23.0549	22.5926	22.439		23.6775	22.6787		22.3399
IGB42_04035	Alginate biosynthesis protein AlgA	N	N	N										18.2558			19.1368																						18.6698					17.9781	18.1531	18.5432			19.2021
IGB42_04036	GDP-mannose 4,6-dehydratase	N	N	N																19.5054									21.0352	19.6235	20.5903	20.9238	19.9665	20.5971	19.8235				20.7148								20.1456	19.9613
IGB42_04044	UDP-N-acetyl-D-glucosamine 6-dehydrogenase	N	N	N														17.9491		18.1721									17.7684		18.0778	17.5975	16.802	17.6697											17.6733	17.5412	18.0247	17.4816	17.9626
IGB42_04045	Sulfate adenylyltransferase subunit 1	N	N	N					20.6948		20.425		18.5284	19.1998			19.6782			19.1326			22.4312							23.3059		18.7091	21.574		23.5987				23.3541		21.0935	22.4998	21.4636	22.1847		21.738	21.1088		21.516
IGB42_04046	Sulfate adenylyltransferase subunit 2	N	N	N																										21.0737			20.1829									21.3613	19.8045	20.869			20.2749
IGB42_04047	Ribosomal silencing factor RsfS	N	N	N									20.1338	20.6318		18.627	19.9356													19.6714									18.6656					19.8168	21.3744	20.6537	19.2243		21.8544
IGB42_04049	Gamma-glutamyl phosphate reductase	N	N	N				22.6546	22.444	21.8562	22.5447	22.4487		21.0562			21.1487	22.2406	20.4011	21.5706			23.0171		20.8034	21.3988	22.8304	20.8304	24.0545	21.7594	23.3721	23.5081	21.9571	22.9145	23.4826				24.4942		23.1611	23.6328	24.4502	22.1589	20.2216	21.997	22.921	21.9385	23.067
IGB42_04069	3-oxoacyl-[acyl-carrier-protein] reductase FabG	N	N	N																											18.1825
IGB42_04072	Putative bifunctional phosphatase/peptidyl-prolyl cis-trans isomerase	Y	N	Y					21.1743				22.1588	21.467	21.3655	21.6019	21.6871			20.1715								20.677	21.0066	20.1846	20.7028	20.5919									21.7001		21.1023	21.8545	21.5508	21.6885		19.8557	20.7107
IGB42_04077	hypothetical protein	N	N	N													18.4283																											16.9432	17.9503	18.272			17.245
IGB42_04081	hypothetical protein	N	N	N													18.7732															18.8432			20.0637				19.7548					19.378	21.1373	21.6544			21.5574
IGB42_04082	Alpha/beta hydrolase family protein	Y	N	Y				20.7067					21.3749	22.5373			23.3452						21.4997												20.2989				23.4663		22.4199	23.4105	23.4105	22.0977	22.9426	22.2792			23.7581
IGB42_04088	PRC-barrel domain protein	N	N	N																								22.59			18.7902								20.0033					19.9048	20.5932	21.2341			19.8996
IGB42_04089	General stress protein 39	N	N	N																											21.1294	20.8041													20.0461	20.4678			21.5749
IGB42_04092	DNA nickase	N	N	N													19.6928											22.1086				19.6988							19.4918						19.8498	19.3611			19.6878
IGB42_04093	Stress-induced bacterial acidophilic repeat motif protein	N	N	N																											19.4331	18.9227		18.8185											17.4886
IGB42_04097	Molybdate-binding periplasmic protein precursor	Y	N	Y				21.8953	23.1128	23.464	21.9503	22.0776	22.5131	22.2702	23.264	23.3108	22.9673	22.6905	21.3928	22.1623				21.777	24.8269	23.5964	22.5735		24.3464	23.335	22.3475	22.7692	23.3327	22.4581	19.9164			21.107	21.6428	23.1036	24.5624	21.4422	24.1807	23.8204	22.9144	22.8251	22.359	23.5215	21.7776
IGB42_04100	Ribosomal RNA large subunit methyltransferase L	N	N	N										18.8386			19.7396													18.6714	18.6872								19.4091			21.1834	19.2943	19.6899	21.5163	20.8276	17.5908		20.547
IGB42_04105	hypothetical protein	N	N	N													15.9203																												16.9668	16.7122			16.3781
IGB42_04108	GTPase Obg	N	N	N				21.5878					19.9737	20.7103			20.5492		18.0278	19.9783										20.5568	19.8687	20.2294	19.593	20.2041	21.2275				22.235		21.8863	21.7756	21.4596	20.3438	21.3872	21.7277	19.9717		20.2173
IGB42_04110	50S ribosomal protein L27	N	N	N				19.8852	21.615		22.6944		20.182	20.3825			20.9618	21.0517	20.3964	22.3876		21.4638	24.6285			19.5806			22.88	22.8559	19.9061	21.9966	23.0541	22.4978	22.8065				25.915	20.4596	23.2987	25.4929	23.278	21.9988		21.5958	21.8268		20.7354
IGB42_04111	50S ribosomal protein L21	N	N	N																18.9116									20.0061	18.9478					21.6101				21.9556			22.1151	20.0243
IGB42_04112	Octaprenyl-diphosphate synthase	N	N	N				23.3131				21.9448	21.3003	21.9646	22.5878	21.9399	22.5229	23.4239	22.6657	23.1495			21.8216			21.8189	22.8848		24.1963	22.249	24.3598	24.4523	23.3215	23.8406	21.8819				23.3825		20.7447	22.3223	23.131	22.4993	23.756	23.4545	23.4621	23.8257	23.771
IGB42_04115	FecR protein	Y	N	Y									19.9503	18.8996	21.031	21.9279	19.3281	20.0654	21.0692	20.935										20.151	18.2884	18.9404	20.9203											18.4983	18.5612	18.6551		19.3207	19.0115
IGB42_04116	Leucine--tRNA ligase	N	N	N				22.6019			21.4378		18.9823	21.9939	20.8244	20.8378	21.2582	22.8691	23.6655	22.7575			20.3346			20.2654		20.6096	23.7238	22.411	23.9365	23.806	22.5365	23.6534	22.0308				23.4789		20.695	22.3512	22.7902	22.4477	21.9493	22.4217	23.1326	22.8098	23.2361
IGB42_04117	LPS-assembly lipoprotein RlpB	N	N	N																			21.0024												20.1268				22.3066		19.8773	23.1861	22.4477	19.2509		18.3975	18.3136
IGB42_04118	DNA polymerase III subunit delta	N	N	N																										15.2314
IGB42_04119	Ribonuclease G	N	N	N																										19.9317		19.3125	20.7783		20.6421				22.2846			22.6088	21.1477	20.4752		20.1773			20.6114
IGB42_04123	hypothetical protein	N	N	N	GT46																									19.5739			18.7237						21.8233			19.3085
IGB42_04124	bifunctional 3-demethylubiquinone-9 3-methyltransferase/ 2-octaprenyl-6-hydroxy phenol methylase	N	N	N																										20.1513			20.2452		20.5405				20.4696			21.2381	20.1926
IGB42_04127	Methyltransferase domain protein	N	N	N																18.3295										19.0798			17.8896		21.6226				22.0003		19.0627	21.6302	19.3458	18.8228		18.5515	18.7378
IGB42_04128	hypothetical protein	N	N	N																																			20.3734			21.5063	19.6465						17.8076
IGB42_04129	hypothetical protein	N	N	N																																			20.982			19.3756	18.8743			18.4558
IGB42_04131	Type II secretion system protein D precursor	N	N	N																										18.6126					20.0587				22.1828			21.6483	19.8501	18.7132			18.3964
IGB42_04142	putative DNA-binding transcriptional regulator	N	N	N																											16.678	16.8844		16.1371								17.9667	18.0044	16.6409
IGB42_04155	hypothetical protein	N	N	N											18.348			17.6795		17.5923									18.8964		18.1824	17.6113													18.7377	17.999			18.6456
IGB42_04160	Flavin mononucleotide phosphatase YbjI	N	N	N									18.4336	18.7088	18.6224	18.7263	19.5764		18.2104	18.399									19.9692		20.1854	19.104	18.2209	19.2836	18.7524				19.5023						19.8689	18.8808	18.5981		19.4073
IGB42_04172	Carbohydrate binding domain protein	Y	N	Y	CBM5	17.2409	19.719	16.324	29.1692	29.1301	27.8459	18.7399	30.171	30.5155	29.1425	29.3395	30.305	28.1499	27.2355	27.9568		18.3258	18.8445		24.55	23.2273		14.2368	16.2021	21.401	19.2753	17.3845	19.427			20.3912		16.7142	14.6058	24.3378	22.4409	19.3685	16.1845	20.9083	19.7031	19.4194	21.5126	20.8646	16.151
IGB42_04176	D-allose-binding periplasmic protein precursor	Y	N	Y					25.2247	25.4807	25.2228		24.1165	24.5409	25.0708	25.3403	23.5852	24.3635	24.0161	24.1419					21.3427
IGB42_04177	sn-glycerol-3-phosphate-binding periplasmic protein UgpB precursor	Y	N	Y					24.8162	24.0256	24.8281		26.3981	26.306	26.6942	26.8286	26.3169	25.4533	25.7969	24.7009					20.292						15.8058	14.5804	14.3886								19.0738	14.7917	17.0787	17.6846	17.7749	17.8398	15.6991	14.8234	16.4583
IGB42_04189	Lipase 1 precursor	N	N	N	CE1																										19.7008	19.3911										19.7063
IGB42_04191	Pyridoxine 5-phosphate synthase	N	N	N				20.615					20.9574	20.7358	21.6839	21.1715	21.2944	20.8755	20.5418	22.0709				21.1052				21.5433	20.9916	20.237	22.8992	21.7361	19.5416	21.4036					21.3141			21.9057	20.3967	21.5917	23.4359	22.9773	21.7525	21.8153	22.9931
IGB42_04192	Adenylate kinase	N	N	N		21.9874	22.237	24.999	24.5431	24.0584	24.1124		25.0672	25.0825	25.206	24.7124	25.7858	24.1134	24.1643	23.3855	20.2895	21.1119	24.8402	23.2059	26.7396	25.3813	26.2077	24.3691	26.7992	23.5129	25.7857	21.6582	21.0332	21.453	25.2139	20.9496		19.0667	25.7047	20.6594	25.5298	25.9691	25.6625	25.1059	26.6421	26.1226	24.9392	22.4983	26.1564
IGB42_04193	3-deoxy-manno-octulosonate cytidylyltransferase	N	N	N										19.9074			20.554																						20.6726			22.9056	20.6363	19.7765	21.9016	21.5373			22.1223
IGB42_04197	Biopolymer transport protein ExbB	N	N	N																			21.352							19.7416			18.4951		21.2147				22.7915			23.4068	20.0891	19.6505		20.2312	19.0934		19.9791
IGB42_04199	putative bifunctional chitinase/lysozyme precursor	Y	N	Y	CBM12									19.5363	20.4602	19.9492
IGB42_04213	hypothetical protein	Y	N	Y					21.915				22.5417	23.753	22.1447	21.9239	24.2139	21.0467	21.8512	21.9294						21.2444		20.6602		22.1208	19.9869	20.6205	22.8792	21.1971					18.5663					21.8769	21.5526	21.8334	19.314	20.6992	21.3773
IGB42_04223	PEP-CTERM motif protein	Y	N	Y									19.8848	20.2047	20.4426		21.2417	20.217	21.3795	21.0596										21.9446	21.6787	22.44	23.0914	21.9091
IGB42_04226	Isocitrate lyase	N	N	N		20.2816		22.1309	21.3401	21.7052	25.1055		20.8103	21.6827	22.3322	21.7799	22.9059	23.385	23.2845	23.5893								19.9324	20.055	17.6492	21.6388	21.5844	19.4465	20.8396					21.4594		20.2417	21.3734	23.565	23.1703	22.8923	24.0315	20.0629	20.1652	24.9697
IGB42_04227	heat shock protein GrpE	N	N	N										18.6302	18.8923		18.5644	19.5159	21.63	20.0934			19.4314						19.5153	18.6173	20.1946	21.0894		18.5138	19.8893				21.6189						19.56	20.0601	20.7157	19.3133	21.6395
IGB42_04228	Chaperone protein DnaK	N	N	N		19.799	20.6641	24.001	24.6046	21.578	22.6302		24.9306	25.651	26.2155	25.5804	25.2705	24.9871	26.0486	25.7884		21.3626	25.1285	22.7054	22.1953	24.629	19.4073	23.4131	25.2097	25.5025	25.9162	22.5263	23.5776	18.8449	26.214	21.2943		20.9919	26.5407	21.4065	24.2152	25.3011	25.0688	24.8832	24.7218	25.2502	25.1656	25.1217	26.3412
IGB42_04231	hypothetical protein	Y	N	Y		20.9972	22.3281	24.2299	27.6208	26.6217	27.0364	24.9778	27.3749	27.0833	27.3637	27.4859	26.7985	26.7221	26.2152	26.7498		19.6578	22.741	22.2759	26.4088	26.3687	22.7389	20.8738	25.5413	26.9072	25.0809	25.2846	27.3696	25.0566	23.0604	21.807		23.4635	23.9111	24.7022	26.1604	24.401	25.3128	25.8657	25.7441	25.5792	26.28	26.5051	24.5417
IGB42_04237	hypothetical protein	N	N	N				25.0595		20.9434		23.6102	22.4444	22.3942	23.609	23.2978	23.3621	23.0059	23.6791	23.7421	20.187							21.5186	21.8044	23.0269	24.9331	25.438	25.6347	25.3246								20.0767							24.5561
IGB42_04238	ChrR Cupin-like domain protein	N	N	N												19.5252			18.293											18.7604
IGB42_04241	Elongation factor G	N	N	N		25.5757	24.8609	27.0421	25.7991	25.5352	25.8754	21.1009	25.439	27.2058	24.3104	23.2503	27.5382	22.5689	24.7995	24.4783	21.7481	24.3189	27.1308	25.6588	25.1662	25.1987	26.0929	24.8405	22.7255	26.1052	22.2211	22.9254	24.1323	21.9841	26.8733	23.3847	19.9462	24.1238	28.037	23.3784	26.7099	27.0388	27.0985	27.1364	28.1426	27.987	25.2186	22.485	28.5009
IGB42_04242	30S ribosomal protein S7	N	N	N		20.7356	21.7366	19.5673	22.4389	21.2595	23.0067		21.9757	24.4941	22.6143	21.0178	24.063	23.2836	25.0825	24.853		22.391	24.4289	20.6363	19.0355	19.9485	19.5667	21.3071	21.1985	24.7535	22.4802	23.3138	23.4294	24.1742	24.9496		19.982		25.8439	18.299	23.5133	26.463	24.2964	24.9846	22.1004	24.1253	25.5826	24.3705	22.4148
IGB42_04243	30S ribosomal protein S12	N	N	N							23.163			19.6537			19.4553		20.8128			21.0884						23.6165		21.6224	18.7766	20.5743	22.2379	21.3338	23.5132				21.7592		21.3545	21.3933	21.2175	22.0956		20.999	21.6698		20.708
IGB42_04244	DNA-directed RNA polymerase subunit beta	N	N	N		22.6754	22.4764	20.8914	20.3706		23.8058	20.4862		19.4356	17.9535	16.7509	20.54	18.7284	18.2808	22.7578	17.9273	23.1525	26.6442			19.1973	20.2666	21.2989	25.1321	25.6814	23.0404	23.898	21.8064	25.5253	27.2149	20.6063			27.4413	19.7445	24.3151	26.8799	25.8532	25.1818	17.5568	23.7478	24.2251	20.7421	23.9708
IGB42_04245	DNA-directed RNA polymerase subunit beta	N	N	N		19.8243	19.8285	20.4964	22.4093		21.0841	20.6909		18.0036			20.2856	17.8834	18.2102	21.9795		21.0155	23.2605	20.524		18.2186	20.162	23.1976	22.956	25.4414	23.2413	23.7139	21.7621	24.8672	26.459				26.4924	18.1149	24.5423	25.6669	26.0982	23.4922	19.7186	23.1669	24.0065	20.3249	22.901
IGB42_04246	50S ribosomal protein L7/L12	N	N	N		20.8718	21.0779	26.8081	21.7172	21.4212	21.9585	21.4863	20.3909	22.8934	20.0185	20.9692	22.6664	19.8433	21.8169	22.4224	20.2094	22.7806	23.652	25.9718		20.3031		25.6299	21.6693	22.4089	21.4313	22.7619	23.4495	22.2532	24.4698				24.5986	20.6443	24.2045	23.9203	23.7591	23.0235	23.8512	24.2027	22.3938	20.0911	26.0131
IGB42_04247	50S ribosomal protein L10	N	N	N				23.0441	20.7965		18.9463	23.4478	20.3988	21.1859	19.0179	19.961	21.2692	17.7456	22.0364	22.1638		19.6018	22.7359	19.6608		19.5773	19.1353	25.8028	22.2206	22.8293	21.7882	22.931	22.082	23.709	22.9085				25.2123		23.3785	24.4843	23.4193	23.5417	19.419	23.0904	22.5667	19.7798	22.2485
IGB42_04248	50S ribosomal protein L1	N	N	N		23.9389	22.632	24.4241	23.9889	21.1517	22.2043	24.4223	22.7746	23.9276	22.4745	21.2307	23.6248	22.1942	24.3599	23.7902		22.8313	25.4615			21.4368	18.8665	24.7061	24.157	25.2156	24.5176	26.245	23.9028	25.8469	25.8574	19.253	21.4676	21.9895	26.5441	21.2999	24.6934	26.1577	24.9861	25.5052	24.6661	25.4169	24.6416	22.7258	25.5757
IGB42_04249	50S ribosomal protein L11	N	N	N		21.0228			20.3937		22.9599		19.4908	19.866	18.9577		20.5239		21.1047	21.3318		20.9962	20.9446					23.5381	20.3349	21.9683	20.8487	23.376	20.7359	23.6419	21.2618				22.5552		20.7488	23.2126	21.005	22.3124	19.5963	21.9403	22.1128	18.7289	21.2556
IGB42_04250	hypothetical protein	N	N	N			21.265	19.934	21.8325		20.3347		18.9541	21.4359	18.9238	17.7682	22.9844			19.9714		20.6793	23.5563	20.3006						23.1094	18.0592	18.8637	20.6333		24.1105				24.9878		23.3764	24.6926	23.2344	22.6364	23.6242	23.346	20.3805		20.8066
IGB42_04257	1D-myo-inositol 2-acetamido-2-deoxy-alpha-D-glucopyranoside deacetylase	N	N	N	CE14			20.9618	21.8656	21.6308	21.8055	20.6443	23.2936	23.2038	24.9994	24.3838	24.0028	24.4476	24.9149	25.1309		20.055	21.5589	21.8895		22.6286	20.8734	22.6198	24.5439	23.0205	24.6181	24.6387	23.8505	24.106	22.2379			20.2796	23.3982		21.3674	23.0541	19.8748	22.8192	25.0658	24.3945	24.695	25.2509	24.8625
IGB42_04258	cAMP receptor protein	N	N	N				20.9813					19.4086		20.2507	20.4121	19.3665	20.462	20.2973	20.8496									19.9848		20.8671	20.8154	19.4233	20.4001					18.8545			19.4469		18.4316	20.6829	20.3083	18.7246	18.9914	20.3735
IGB42_04265	6-phosphofructokinase	N	N	N				24.6579	21.0702	21.8515	22.5303	23.711	21.1276	21.6938	21.4341	21.3215	23.428	23.2558	22.5892	23.1543		20.7979	20.492	25.1123	22.7057	21.7029	23.9166		23.0809	21.4158	24.5951	24.5769	22.5108	24.0115	20.9178				23.1551		22.4669	23.7208	22.4993	22.9914	24.468	24.7834	23.2911	23.1343	24.8868
IGB42_04266	putative lysine decarboxylase	N	N	N										18.7339			19.425		17.4379												18.6683	18.6297							18.7179			21.1685		19.3316	19.9848	21.1653	18.4837		21.5098
IGB42_04286	Chitinase A1 precursor	N	N	N	GH18	20.0893	20.7617	24.5727	23.8939	20.6083			24.7283	24.4846	23.3199	21.9601	25.4068	21.6808	22.5894	22.7648		20.1019	22.9559	22.1183	22.7244	23.3494	22.8463	21.4301	18.5116	22.4501	18.2838		18.2146		22.2951				24.1221	19.9948	23.1238	24.9862	23.0621	24.9842	26.3143	25.8447	22.5626	20.1083	25.9949
IGB42_04287	Enamine/imine deaminase	N	N	N										21.7229	22.8268	22.9364	22.9871	24.3629	23.706	23.7465						22.0985			24.098	20.8505	23.8652	24.6338	24.3529	24.1489	21.9523				23.585				22.3468	21.7643	23.7427	23.1411	22.9745	23.9461	24.0068
IGB42_04290	D-beta-D-heptose 1-phosphate adenylyltransferase	N	N	N										17.8444			18.4154																											18.3937	21.1158	20.1111			20.4905
IGB42_04291	hypothetical protein	N	N	N							21.0088												20.8808							19.0346	19.958				20.7548				21.8042		20.9331	22.3212	22.0054
IGB42_04298	hypothetical protein	N	N	N																											17.5856
IGB42_04313	hypothetical protein	N	N	N		27.1666	28.2647	27.0027	28.5943	26.7763	28.14	27.2964	28.6465	28.8026	28.7691	28.3779	28.4346	27.1047	27.8204	28.8407	24.2738	27.6757	29.6036	27.8452	26.0503	27.0316	26.1817	25.1978	24.9424	29.6326	26.7221	27.2685	28.6886	26.6962	29.1696	25.9534	22.8437	24.6254	29.7209	26.3905	28.5637	29.1836	28.7099	29.4183	26.8112	28.9106	29.3721	27.6464	28.0167
[truncated: 7 more columns]
